# Supplementary material for: RORα2 requires LSD1 to enhance tumor progression in breast cancer
Source: Sci Rep. 2017 Sep 20;7:11994. doi: 10.1038/s41598-017-12344-0 (PMC5607251; doi:10.1038/s41598-017-12344-0)
Supplement: Supplementary file 2 — Supplementary Table S1 [file 41598_2017_12344_MOESM2_ESM.xls]

## Sheet: Summary
Supplementary Table S1. List of human and mouse genes having RORa2 response element on the promoters
Gene symbol
Human	Mouse
GKN1	Parp11
SLFNL1	Sln
HRH1	Olfr681
ENDOU	Hinfp
PTGES3	Eif3A
C7ORF33	Arf6
OTOR	Hdac9
FLJ44313	Dnajc6
HDAC9	Mpg
HDAC8	Olfr679
TMEM167B	Olfr130
MUC3A	Snrpb2
MRPL49	Rex2
CRTC2	Dnajb4
GALT	Slc18A2
SIGLEC11	Chchd5
CDC42BPA	Gabra5
UEVLD	Hist1H2Bm
MOCS2	Olfr1057
GCM2	Cdkl3
ADNP	Cwf19L1
SLC2A2	Emg1
MSI2	Aim2
CNTN5	Ifna16
CHMP1A	Gpr161
C1QTNF3	Pln
DUS4L	Arfgap2
ABL1	Zfp266
PKP3	Krtap19-5
RNASEK	Sec24C
FAM134B	Olfr618
SHPK	Fbxo15
PHACTR4	Cyp2A12
PLA2R1	Msi2
MSMO1	Camkk2
NAT14	Gm13103
C10ORF35	Olfr116
OXA1L	Otud7A
DEFB133	Myeov2
DCN	Akr1B7
POGLUT1	Iqch
PCDHB12	Ptprcap
OXCT2	Incenp
UGT2A2	Tex22
ZNF382	Fitm1
LCE1D	Olfr488
LCE1E	Ndufa12
LRRC43	Olfr487
GRM7	Olfr486
EFR3A	Olfr485
ACIN1	Atxn2L
DXO	Myl12B
CBR4	Ldlrad4
RBBP4	Ppp2Ca
NPAS2	4933413G19Rik
OR2L2	Olfr692
OR2L5	Procr
OR2L8	Rabggtb
OR2L3	Hsd17B7
ZNF292	Itpripl2
DBI	Cd69
C10ORF113	Setd1B
LOC100652824	Slc22A2
XG	1700029P11Rik
AGBL1	N6Amt2
COL6A6	Pih1D2
RYR1	Tmem243
EIF3F	Sec24A
HMCN1	Olfr366
SEMA3D	Dcaf10
PSAPL1	Olfr111
SEL1L3	Mrps17
MMP10	Nsg2
OGFRL1	Stom
LRP5L	Zscan10
RD3L	Il25
GNAT3	Gbp5
CD69	Neurod6
PPAPDC1B	Rps14
HADHA	Ahctf1
CDC123	Prkdc
SELE	Gm5941
ZNF839	Bcl7C
PSD3	Ggh
TOM1	Olfr1204
SNW1	Olfr656
MAN2B1	Ugt1A2
SOWAHB	Bcdin3D
CYP4Z1	Pld1
IQCF3	Gm14461
CRIPT	Dcstamp
INHBE	Aa415398
KRTAP20-2	Gsg2
BBS12	Fgd4
ANKS4B	Hils1
SCG2	Ampd1
FAU	Aldh3A1
VIPAS39	Dpysl2
LPPR4	Bub1B
WDHD1	Asb5
FAM217B	Olfr498
WDR34	Tmem261
SOCS2	Olfr1447
OR8K1	Slc2A9
KDM3B	Mtfp1
SUPT20HL2	Ryr1
SUPT20HL1	Cped1
MGA	Sytl5
LEO1	Olfr164
MARCH10	Usp26
ZNF620	Klhl8
RPL37A	Vmn1R178
FAM19A1	Elof1
PDE5A	Galntl5
PCDHGA11	Ppp2R2A
PCDHGC3	Svs1
SCOC	Esp36
OPRM1	Gm382
CHL1	Tespa1
DUPD1	Gbx2
RAB40A	Mtch2
SPATA33	Dock2
C9ORF84	1700093K21Rik
NRL	Gm5414
DBP	Dars
NMT2	Liph
COG5	Krt72
S100A4	Cyp2C44
C22ORF15	Armc5
ATP6V0A2	Sowahb
TRIM25	Tac1
ULK3	Olfr1102
SPG7	Kbtbd8
BTBD3	Gm12185
PLCL2	2310057J18Rik
METTL11B	Rptn
IRGM	Olfr49
PCF11	Cd40Lg
PROL1	Rps6
HSF5	Cth
CXORF38	Olfr323
TDO2	Timeless
IFNA13	Mprip
NAGK	Mtmr11
ABHD17A	Papd4
SULT1E1	Fam19A1
CRYGD	Socs2
CCNA2	Il24
TCEAL6	Bcl2L1
TRIM36	Cdk17
KDELC2	Ankle1
C14ORF119	Au021092
USP9Y	Exosc9
DECR1	Leo1
MYH15	4930428D18Rik
OR2T27	Cml3
AGR2	Olfr930
CCDC134	Slc27A5
ZBTB8OS	Dbp
UBR4	Tdrp
ERCC6	Gm13119
ERCC6-PGBD3	Rwdd3
SOX17	Slc39A6
TMEM185A	Wbp5
POM121C	Bc030499
OR1L3	Nrl
LIPK	Pcdhga11
SULF1	Il23R
ZDHHC21	Lrrc61
OPN5	Rgs4
COX17	Taf10
UBE2K	Ppp4C
CLEC2B	Hist2H3B
OR1J1	Pdzk1Ip1
TARS2	Cypt15
RASGRP3	Olfr730
TMPRSS3	Itgb2L
FCAR	Snhg11
RASSF4	Cypt14
NELL2	S100A4
OR10J5	Klhl6
OVOL1	Dlg5
NARS2	Zfp961
PDE7A	Bc031181
IGDCC4	Ccdc162
MBTD1	Olfr906
TRIM6	Dusp21
TRIM6-TRIM34	Drd3
ZNF69	Fscb
CTNND1	Olfr3
ZNF20	Marc2
MYH13	Au019823
ZNF763	Cdh7
IDH3A	Hsf5
ZNF564	Tmprss11Bnl
C9ORF156	Marf1
ZNF563	Vmn2R28
FSBP	Suv39H1
WDR83	Npas2
GABRB1	Pde3B
REST	Gm20815
PFKFB3	Tubb2A
GRAMD1B	Cst6
	Abhd17A
	Ogdhl
	Tab3
	Ai593442
	Txnl4A
	Knop1
	Lrrc58
	Olfr655
	Zranb1
	Zfp13
	Gm5346
	Rpf2
	Cyp2U1
	Dthd1
	Fam83B
	Reg3G
	Nell2
	Serf1
	Uck2
	Nck1
	Cds2
	Tmc1
	Gpx5
	Psma1
	Tlr13
	Usp36
	Pask
	Foxj3
	Mycn
	Pdgfrl
	Rasgrp2
	Kif5B
	Gm5464
	Ccl17
	Cfi
	Olfr1065
	Qsox2
	Bc026585
	Arntl
	Olfr1240
	Crygd
	Tmem216
	Rgs22
	1700042G07Rik
	Prr13
	Nmu
	Ctnnd1
	Olfr1178
	9130023H24Rik
	Gas2
	Fsbp
	Olfr862
	Plb1

## Sheet: Human
Consensus Sequence	Gene Symbol	Promoter seqeunce (-2000~+1000 of TSS)
TGACCTATTTTT	GKN1	GGTTCTGTAGTCAACTAAGATGAGAAGAACCTGGATGAAACAGAGATTTTTCCCCTATAAATTTCTTAGCCCATTTGATGTGTGAATGTGAATTGTCAGTCTCTAAAGGGGGGATTATTGGACCCGGAACTCTACCTATGTATCTATGTATGTGTGTGTATCTATGTGTGTATACGTGTGTATGTATGTATGTATGTATGTATGTATGTATCTATCTATCTATCTATCTATCTATCTATCTATCTATCTGTCTGTCTGTCTGTCATGGAACATCTTCCAGACCAGCATTTCACAGGTCCACTGCAGAACTTCAGGCCCTTGTCCTTGGTATGACATGCAAAATGTGTGCTGGGCACTGCACCTGTGTACCAAGATGACTACTGGTGGCTGAGTTTAAAC…
TGACCTATTTTT	SLFNL1	GGGGCTGGGCCCTGTCAGAGCCAGGTGGGGATCTACAGGCTGGAGGCAGCACGCTAGGGGAGGGCTTGAGACCAAGGGAGGCTGGAGTGATGTGGGTCCCAGGACCTGGAAAGCTATGTTTGTAACTCTGCTCCCCAGAGTTCGCTCTTCTTGATCATCCTTGTTCTCTCCTGCACCTGGCTGGGCTCATTCCTCTTCCCTATCCCTCTGCCCCTTGACTGGCCTTCCTGGGCAAACAGCAGATTGTGAAGTGGGAGCTGTGGGGAAGAGGGGATGGCATGCCTGCTGTGGGTTCAGGGATTGTGGCCATGTGGGCCACCCAGTGGACACTGTCCAGATAACATGAAAAGAGGCCATCCACAGCGGCTCAGCTCTCTGCCCCTCATCTTTGGGCCCCAC…
TGACCTATTTTT	HRH1	AGATAAGGCAATCTAAAAAGCATCTCATAAGGGGGTAGACCTATGTTTTTTCAGGGAGCAGTTCGGACTCTCAACAGGGCAATAGGCCTTTCGACTCTCCCTGATGAGGGTGGATGCACGGCATGTGGTACTCCCATTTTCTTTAGGTTGTTTGTTGGTTTTTCTGCGCACTCTGAAACGATCTGCAACTTGTCTAGCAAGGGTATAAATTCCTACGCATCCATAAACTCTGAGGACTGCATCACACATAGCTTGGGGGCCCCAGTGAGTTCCTTGATGTAGCTGTGACAATACCTCTCGCATGAAGGGCTTAGACAGCATTTCCTTCTTGTCTGGTTGTACCCATCTTCCCTCGTGACTTTCTTTGGCTCCTATTTCTTTTAACTTTTCTTTTTCTCT…
TGACCTATTTTT	ENDOU	GGTACTCAGATGAACCATCTGGCTCTATGGAGTCATCCTTAACTGTCTTCCCCAGCTCCAATCCTTGCTCCTGACCTAAAATTCCATTAATGGGGGGAGAGCTCCTGCCCTCAAAACACCATCCCATGGCCAGTTCAGCTGGACACTAGGAGAACCTAGCCAGGCTGTACTCCACTCTGACAGCTTTGGCTTCAGCTAGGGTCCACCCAGCTGGACACTTGGAAGGGACAGACCATTCATTCCCAAATTCTGAGGCATCATTGCTTCCCAGGCCAGCCAGTGACACCCTCCTTTGTCCCCTAAACAACAGGAGTCAGAGACACGTTTATGTGGTGCCAACCCAGGGAGGATGAGGATTCTGAGGGGCAGTGACTCTTCAGCCTGCTTTTGGATTGTGTA…
TGACCTATTTTT	PTGES3	AACATAAAAAAAAAAAAAAATTTAGCCTGACATTCAGTGCCACCATTATTTGGTTGTGACCTATTTTTTCTTTTCTTTTTTTTTTTTTTTTTTTTTTTTTTACACAGAGTCTCACTGTCACCAAGCTGGAGTACAGTGGTACAATCTAGACTCGCTGCAACCTGCGTCTTCCGGGTTCAAGAGATTCTCCCACCTAAGACTCCTGAGTACCTGGGATTATAGGCACACCACGCCCAGCTAATTTTTGTATTTTTAGTAGAGATGGGGTTTTGCCATGTTGGCCAGTCTGGTCTTGAACTCCTGACCTCGTGATCCGCCCGCCTCGGCCTCCCAAAGTATTGGGATTACAGGCGTCAGCTACTGCTCCTGGCCAAATATTTTGTATTTTTAGTAGGGACG…
TGACCTATTTTT	C7ORF33	TAAGGCTGTTTACTGACCTATTTTTACTAGGACTACTGAGATATGCTGAACCCTGGCGGGGGTGGGAGTCGGGGGGATTGAAGGTACACTTCTCCCTAGCACCATCAGTCATTGTTCAGATATTTAAATTTCACAAACAGAATCAATGGCCTGCTGGGGGCATTGTCACTTACACCGAGCAGGGCCATCTGTCGCAGCACTGGCATTTTCAGGCATTTTAGATGACAGCATTGCGGGATCTCGTTCTTTGTTCGTGGATTTCAGGATGAAGTCCTTCAATGGGGCTTCATGACTGACCAAGGTTTGAAATTGATAATGTCCCCAGATGGGGACTTGCTGATGCGGCTGCATTCACAGCAATTAGAAGATAATCTGGTGTAAAAACTGTCCGGAGAGCGA…
TGACCTATTTTT	OTOR	ATTAAGAAGATTTAATCAATGCTTTAGTTTTCCCAGAAATTTAGACCTTTAGATTGATTACAGGGGAAAAATTGGAAAGGCATTCTGCTTTCAAAAATAATATCGAATTCAATCTTTCCTTGATGTGAAACAGGAAATAAATGATTTATTCTAATTTGTCAATTCCAAGTTGACAACAATGAATTGAAATAGCATTGAACCATGATCCCTCTGGTAACCTTTAGATAGGATGGTTCAAAATGACCACTTTAGGACAGGTGCGGTGGCTCATGCCTGTAATCCCAGCATTCTGGGAGGCTGAGGAGGGCGGATCACTTGAGGTCAGGAGTTTGAGACCAGGCTGGCCAATATGGTGAAACCCCGTCTCTACTAAAAATACAAAAATTAGCTGGGCATGGT…
TGACCTATTTTT	FLJ44313	CCTTAAGAAAGAACTGACCTATTTTTGGCTGGAGATAAACGATCATGTTAACAGATGTTAATCTTGTAATCTGTTTTTCCTGTAAGCACTTTACCTAGCCGGGTTTCAGACCTTAAAAATAACATCTTTTCCAAAAAGACCTGACGTCACAATTCACTCCCTGAAAAATCACACTCCCCCTCCAGTTTCTTCCCCTGCAATGATTTCAAAGACATTAAATCTTTTCCACTTTATAAATGCTGATCTGTTCTGCCTCTACTCCCACAGGCTCTTATTTGCATTTCAAATTCCACAGGTTACACCAGTCGCCTTTTCAAAAAATGTAAACCAACAATGCAGCAGCAAATGGCTTTTTGTGCATCTGGATTAAATAAAGCACAGAATGAATATATTTAAAAA…
TGACCTATTTTT	HDAC9	TAAAAAATGTTCTTTACATAAATGTTTTGTAGAATAAAAAAAAAAAAAGTTCTTCAAAAGAAATCTCAAATCTCCAAATGGAAACAGGTAAAAGTGGAGCTCCCCTGGTTCCACGGAGAACCTTTTTTGAGGAAACTTAGGCAACTCGCAGGTACCTTATGTCATGAGACAGAGTTTGAAAACTACAATTGACTATCTCTAAATTTCCTCCCAGGTCTAAAATGTGATGATAGTTACTACTTCAGTACATCATCCTTAAGGAAAATTATTAGGTCCACACTGTTTCTATCCTTTGAATTTTACACATAAATTTTGTAATCAAAAGTTTATTTGTAATATCAGATGGAATCAGATAATTGCTTTTTGTTTTTTCCACTGACAGGAACATAAGATTTTGTT…
TGACCTAATTTT	HDAC8	ATGTAGTCTATTCTCTTTAGCCTGGTATTCAATGTTCTTCATGATCTGGCCCTTTTAGCTAAACTCGACTAGAAATTTTCCCTTTTGTGTTACTGTTTATGCTGTTCATTCTAGTCAGCATGCCCTCTCCTGGCTCCCATCTTCACCAAGCAAAATCTTGCCCACCTCCTAAGACCCTCTCAAATGCCATCAAAGATGAATTCTAGTTACCATTTATTAAATGCCAGTTATTTAGTACTTAATGCTTATTTATTAAGTAGGCTAAGCATCCTACATTCATTGACTCTGCATTGCCTTTGGTTTCTTGTGTACTTGCCCCATCTTCTGTATAAGAATGCAAATTCTGGCTGGGCGCGGTGGCTCACACTTGTAATCCCAGCACTTTGGGAGGCCGAGGCG…
TGACCTAATTTT	TMEM167B	GCAGTGGTGCTGTCTCGGCTCACTGCAACCTCTCCCTCCCGGGTTCAAGCTATTCTCCTGCCTCTGCCTTCCGAGTAGCTGGGATTACAGGCGCACGCCACCATGCCAGGCTAATTTCTGTATTTCTTTTTTTCTTTTTTCTTTTTTTTTTTTTAAGTAGAGACGGGGTTTCACCATGTGGTCAGGGTGGTCTTGAACTCCTGACCTCAGGTAATCCGCCTGCCTCGGCCTCCCAAAGTGCTGGGATTACAGGCGTGAGCCGCGCCCGGCCAGCTGCTGCTGTTTTAGACAATGGTTGATGAAGGATTCGAAGGCCTAAACAATAGAGCTTTTGTTCTGTTTTGTTTTTGAGTGGTCCTGAACAGTTCTTTTGGGCAGGGGAATTTGTCTGTGTGTGAA…
TGACCTAATTTT	MUC3A	CAGGTGTGAGCTACTGTGCCTGGTCTGACCTAATTTTATTTTATAATTTTTTTTTGAGACGGAGTCTCACTCTGTCACCTAGGCCAGAGTGCAGTGGCGGGATCTTGGCTTACTACAACCCTCACCCCCTGGGTTCAAGCAATTCTCCTGCCTCAGCCTCCTGAGTAGCTGGGATTACAGGAGTGCACTATCATGCCCGGCTAATCTTTGTATTTTTAGTAGAGACGGGGTTTCGCCATGTTGGTCAGGCTTGTCTCAAACTCCTGACATCAAGTGATCCGCCCACCTCGGCCTCCCAAAGTGCTGGGATGACAGATGTGAGCCACTGTGCCTGGCCCTGACCTAATTTTATATTCATAATTTTTTTTTTTTGAGACAGGTTTTTGCTTTGTCACCTAG…
TGACCTAATTTT	MRPL49	CCACAGCTGGTACCAAGTTCAGGGAACGGCCAGGTTCACCTTCTATACAAACCTCTTCCCCCACCCATCCCTTCTATTGCTGCCTCCATAACAAACCTCTCACCACAGTGATTCCTGCTACCTTCTCTGTTTAGAAGATGAAAAAGAATGACCTGGGGGGACTGATCAAGTTACTTAGGATAGGGAATAACCCCAATTTTACATCTGAAGCCCCCCAGGATCTGTAGCTGTTTCTTCACAGGAAATTTCTCTTGTAGTTTACCATTTCTTCCCCCCATACCAAAGGCTTCTGCCTTTTCTGCCTCACTGTTCTCCTAGGGGACATACCACCAACCCGAGAAGCACACCTCTCCCTGAGGCCTTGCAAGTAAAGATGAAACAATGCGATGACTGAACTAA…
TGACCTAATTTT	CRTC2	CGTCACCTCTGGAGGAAACAAGGGCTCTGCTGGGAACAGTGAATGGTGGGCCGCAGCATTGGCATGATGGGCCAGGGGTCCCACAGGCGAGTGGAGCCCCAGCAACCCCCTCAGCCTTGCGTGCCTGTGTACTGGTGTTCTCCCTGGCCCTCCACTCCGTGTTCGAGGGGCTGGCGGTAGGGCTGCAGCGAGACCGGGCTCGGGCCATGGAGCTGTGCCTGGCTTTGCTGCTCCACAAGGGCATCCTGGCTGTCAGCCTGTCCCTGCGGCTGTTGCAGAGCCACCTTAGGGCACAGGTGGTGGCTGGCTGTGGGATCCTCTTCTCATGCATGACACCTCTAGGCATCGGGCTGGGTGCAGCTCTGGCAGAGTCGGCAGGACCTCTGCACCAGCTGGCCC…
TGACCTAGTTTT	GALT	CATTCTCCTCTTCCTCCAAAAAATGACCTTGGGGAGTCATAGAGGAGAATTATGGAGATGTTCCTGAAGAGATGTTCCTGATGGGGGTCAGGATTTAATTAGCATGATTCAGGGGGCGGCACTGAAGCACTGGTGTTCTTGGGAAAATGGAGCTGTCTACAAGCTCTAGTCACTCAAACAAATATAAATGAGAGAATGGAAAAGCAGATCTCCTGTTCCTGTCTCACCTCTTTGGGTAATATGAACAGCCAGTGGGACAGGTAAAACCCCTGTTTCTCAGTCCTCAGCTCCCTGCCCCCTACCTCTGAAGGTAGCCTCTTCCTATTCCAGTCTGAGGACCCTAGGGCAGAGATCAAGTAAATGACCCATGACCTAGTTTTTGCAGCTCAATTGCAAAAC…
TGACCTAGTTTT	SIGLEC11	TTGAGATGGAGTCTCTCTCTGTTGCCCAGGCTGGAGTGCAGTGGTGCAATCTCAGCTCACTGCAAGCTCCACCTCCCGGGTTCACGCCATTCTCCCACCTCAGCCTCCTGAGTAGCTGGGACTGTAGGCACGTGCCACCATGCCCAGCTAATTTTTTGTATTTTTAATAGAGATGGGGTTTCACCGTGTTAGCCAGGATGGTCTTGATCTCCTGACCTTGTGATCCACCCGCCTTGGCCTCCCAAAGTGCTGGGATTACAGGCGTGAGCCACAGTGCCCAGCCTGAGTGACCCTGTCTTAAAAAATAATAATAACGTATTGTATTTTTCAAAATAACTAGAAAAGATGATTTGAAATGTTCCCAACAATAGAAATAATAAATGTTTGAGGTGACAGATA…
TGACCTAGTTTT	CDC42BPA	TGTTGTTGAAGAATGTTTGTTGAACTGAAAAAATGTCCATAATATATTGCTAATTGCAAGCAAGAGGCTATAAAACTCTTTTATTATGTATCATTTTTGTTAAAGTGCATAGGAAAAAGACTTGAATAATAAACACCAAAATATTGCTTATTATCTGTGTTAGGATTAAACTTTTCTACTACTTTTAGAATTAGACAACACACACCCATATAAAGATGTCATGGCTGGAAATGACTGACCTTTTGTTTGAATCTAAGTATCATTCATGTCAAGACCGCATTGAAAATAATGCTGTTCTTAAGCCAGGCAAGTGTAGACGTTGTAGATTTCATAAAAGATTCACACTATTTCATGAATCACAACTTGAATCGACTTCTGTTAGCCTTCATTTTACGTCTA…
TGACCTATATTT	UEVLD	TCACAGCTTGGCCCAGTTATTCTTCTGTGGGACATAATCTCACAGAACACCAACATGAGACAAGGTCAGTCAGACTATAAAAAAGGGACACAACAACAAGGCCATTTCAAAATTGTGTCTAAGCAGAGACAAGAGAGCAAGGTCACTGTGCAAGCCATGAAATACCAAACGTCCTTCTCTGCTATTATGAGTGACTGCTGCTTCTTTACTAGGTATAGCTTTATCCTCACTCTAGTCTGTCCATCTTATAGACAATACTTATTCAGATACCTAGTCACAGAAATGTCCCTGCTTTCTGACAGCACCCAATCCAGGGTGAAGCCTGGCTTTCTTGAGCCCTCCCGCAAATCGCCCAAATTCTATAATAGGTTCTCTCACCCTCACCAAGCTGTCCCAATG…
TGACCTATATTT	MOCS2	TTATTGACCTATATTTACTTGAATTTATCAACAAAATAACTGGTGAAACTGATAGGATTATAAATCATCAGATTATTGTTTATTTGTAAAAGATAGTTGCTCCTAAAATATTTTCTAAAATAAAGAAGATTATGAAAAATATTAAGAAACCTGAATTGATATTTTGTAACTATATGTTCCCACTTTGGACAGTTTCCATTTTTTTTTAATATTCTGATGTCATTTACATTTTATTTTATAATCATATCCCATAATTGATATCTTAGTTTTACGTTTGAATGGGTTAAAATCTCAATGCCAGTTTTTTTAGTTTTTCATTTTTCCCATATTAATACCTTTATTGCTGAGTTATTTACTTTGATTACTCTTGATTGAGTGGACTTTTTGCCCAAGAAAGAT…
TGACCTAAATTT	GCM2	GAAGCGTGCAGCTGCAAAACAAGGACGCGGGCAATAAATTCCAGAAGCCCTTTCCCCTGGCCGCCAAGAATCCGGCCTTGGGGTAGTCAAAGAGTGACTTTAGTCACTTCAATCGGTTTTGTTTTGTTTTGTTTGTTTTTTGTTTTTTGTTTTTTTTATATATATATATACTGAGGGTCTCCATGTGCCGGAGTAGCCCTGGGCGAGTCGGCTGCTCAGATGATGAAGGTTTCGTCCCAGCCCCGGAGAACCCACATTGTCCTGCGCACCTCCGCACCACCGCGATTCTCTAGTCCTCCAAAGCCTCCCAAGACTGTAATGGAGTAAATTCAATTTCGTCGTGATATTTCCAAGACTATATCAGTGAAGTTTTTTTTTAAGAGTTGTGGGCCGGGCGCG…
TGACCTAAATTT	ADNP	GAAATCCAGATGTTTTCCCTTGTATTTGTATTATCACTATATGGAATCTAAGTATATCTAAGAAAAACTAAACTTAAACTTACTTTGCTTATTTCATATTAGTTTTTATCTGTCTTCTGCAGTGTGTAATTAGATTCTTTAGTTTTCTGAATCAAATGCTTTGCCCCAACCCCTTTTTCCACGACTTTTTTCAGCTGTTTTCCCTTGAAATACTGACTTGGCTTTTAAAGATACATTTTATCACAATTGCAGAAATGTGTTGTATAAAAGTTTGTTAAACAGGGCTAACTGAAGTCTTAGATGTTGAACAGCTATGTGTAACCACAATTTATACTACTTGCAGCGAACTCAGATTATTTTCGGATGTTAAGTATGGCTTGAAACTATGTTAACTTGAAA…
TGACCTAAATTT	SLC2A2	GTCCTGTCACCACCTAGAACTTCTGGCATCCACCAAGATTACATTAATCAGCGAAGTAATCCGAATGTGACCTAGAGGGCTTAAAAGTATGAAGCCTAAAGAACAACCACACAGAACTGGTTTCGCCCTGCCCAGTGGAAATCTCCGGGTGATTGCAGGCACTGGTGCACGTTATTGAATAGCGCCCACTCCAATGGCAAAGTGCGAAAAGACTGACTTCACCACAGCCAGGAGTGCAACGACCTGCAGCTCCTCGGTGGGCGCCAAGACACGCTCTCCTGAAAGGCTGGAATCGCTTATCAGTTCTCCGCGGGCAAAAGCAATCAGAGCATCAATGTAAATGAATCGCACCCCCTCCCCGCACGGAGATAAAGTTTTAGCATATCCCAGATGGTGCAG…
TGACCTAAATTT	MSI2	TGTGGTTCTACTGTAAAAATCCCAAACACAATACAATTAGCTCTGTTGTCTGCATTTTGTTTAGAATAATCAATCATAATAAACAATCATTGTAACAACTGGCTGTTCAACACATGAGACCCCAGATGATTTGGGAAGGAGCTTGGAGTGACAGGAAATGTTTGGGTTTGTGGTTTAAAGCCTTAGAGCACCTTCTCAATATGATTATATTGAGTAGTGATTGATAATAAACACGACTCAGGTTTACAGTGAAAAAGGAACTTTTACAACATTGGTTCACTTCAGCCTCTCACCTTCACCACATCAATCCTGTCAAGGAGGAATTACTGCAATTTAGGGAACAGGGAGACTGAGGGTCTGGTCACTCAAGGCTATGGCTGGTGTTGAGATTTTCCCAAT…
TGACCTACATTT	CNTN5	ACAAAGTTAATGGCAGACCTAGCACCATTTGTAACAAAAACATCAATGCAGTTTTCTCTATAAACCTCATTTCTGGCTTCATCTTATCTCTCCTCCTATCACTTTACCGTTTGTCTTGATCTCACTGACCTACATTTTTTATTCATTTTTTTAAACTGAATAGATTTTTATAAGCCAACTTACATCCTTTCTAGGGCAAAGCTAGTTGAAAGAAATTATGTGACATAATGACTCAAAATGCCCAAATTATCGGATCATGGGTAATATAGAATGGTGTTCTAAGAAGGGAAGAGAACTTTCAGAAAGCTTTCTACACTCCCGATCCCTCTTTCAGGCTGCATGTGCTCAATTATACACTTTTAAAGGCAAAAACCTCATCGAACAATAAAAAGAATGCGT…
TGACCTACATTT	CHMP1A	AGTCCAGGCCCAGCTCCTCTGCCTAGCAGGCCAGTCATCCCCCTGACATTCTTTCTTGTCTGACCCGAGTGGTTCTCTCCTTATTATTTTTTTTTTTTTCTGAGACAGAGTCTCACTCTGTAGCCCAGGCTGGAGTGCAGTGGTGCGATCTCGCTCACCACTACTTCTGCCTCCCGGGTCCCGGTTCAAGGTTCGAGCAATTCTCCTGCCTCAGCCTCCTGAGTAGCTGGGATTACAGGCACATGCCACCACGCCCAGCTAATTTTTGTATTTTTAGTAGAGACAGGGTTTCACCACGTTGGCCAGGCTGGTCTTGAACTCCTGACCTTAAGTGATCCACACGCCTCGGCCTCCCAAAGTGCTGGGATTACAGGCGTGAGCCACTGCGCCCAGCCGAGT…
TGACCTAGATTT	C1QTNF3	AGGATTGAAAACACGAATGGAAAGTCTCAATGCGGTAGAAAGTCAGAGGCTGATTTATAGTTACTTAGCAGTATGGCCCACTTCGTGGGGGATGCATGATGGTGAGAGCCAGAGACAGCTCTTGGAAAACCTGTGAATTGGGTGACCTAGATTTCAGAGCCACTGCTTGCTTTGTGGTCTCCCTGTGACATTTTCTCTGGGCCTCCCTGAGGAGGGAACACCCCCACTGAGACACTGCTCTGGGCTTTCCTTCCCACAGCAAAAGCCCATCCACTTGCTCACCCTCCAAACACAGGCGCCATCCTTTCCCCAGCTCCAGCTCCAGGTCTGGGAAGAAAATCCTCAGTTACTAAGAATAACAGTTTGACACACTTCCCTTCCCAGGGACATCTACCTTTT…
TGACCTAGATTT	DUS4L	ACAGCGCGAGACTCCGTCTCAAAAAAAAAAAAGAAAGAAAGAAAGAAAGGAGCAGAGGCTCCACTTCCGTTGCAATTGAAAAGGCAAGGGAAAAAAGGTGCAACAGATGGTTATACGTTGAGGTTAAATTCATAGGTTTGATGGGCAAGAAATGGAGAAAGTTCACATCTGATGGATCCTCTTTTTCTCCCCAGGGAAGCTTAAAGTCATTTGTTGAGCTTGAAGCGAAAGGTTTGAAAAGGGTAAAGAAGATTTAAACAATCACTGTGGAGAATGGCAGAGAACCAAGGAGGAAAATACAGAAGGCAGAACTGAAGAGTATTTACCGTCCAAGAACTGATTACAATTCCTGAAATACATCCTACTGAAACATATATCCAATGTTCCACTGTTCACCTG…
TGACCTAGATTT	ABL1	TTAGCAGTCACCACACGCAGGCTGTCCAGCAGAATGACAGCGCTTCCCAGATCCTAGAAAGCATCCAGAGTCACTGCACCCATCCCCTGGGGGCCCTGTAGTCCTGCATCTCCAGATGATGGGAGCTGCAAACTTCCCTGATGGTGCCCTCTTGGATGCTCATGAGGCCTGATCTGGTACCACGACTCTAGCAGTAGGTCCATTCAATGGCAGTAAAAATACATGTTGTATGTTGATCAGAATTTGGCAGGACACATGTGGAAAGTTAATGACATCCTGGCCGAGAACCCCTGTGATATACACTGGTTACATCCTGTCCAACTGGAGTTTTTATGTGCTGTTTTTGGCAGAGCCAAGTGAAGATCTTGTTACTTAGCCATTCCTGAGGTACTGAAGATA…
TGACCTAGATTT	PKP3	TGGGCAGAGTCGGCCCTGGGGGCCCTGCAGGCCGCGGGGTACCGGCGTTCCCATCATAGCTCCAGCCGCACGGAAGCCCCTTCACTGAGTCCTCTTGTGAGCCCTTCGGCCTGACTGGGCTGCAGAGGCCCTCCAGGCTGGCTTCCCCCTCATGCCGCCCAGCCTGGCCCCTGCAGGGCCCCAGGTGGGCCTGGGGTGGACCTGGGTGCAGGGCGGGACCCAGCCCATGCCAGGCACATACCTCCAGGCCCGCTCTGCGCCGCACAAACTTGTCTCCCAGGATTTTTCCACACGAAACCTGTCTCCCAGGGAATCAGCCAGTCCGATGAGCTGGGCGTTCCCACCCCGCCCTCCGAGGCCCCCACAGTCCTGTCCCCGCCGCAGAGGCTGCCCCGCACG…
TGACCTATTTAT	RNASEK	CCATCTGAGCCCTAGAGTGACTCTACCTGCAAGATTTCACATCAGCTTTAGGACTGACATTTCTATCTTGAATTTCATGCTTTCCTAAAGTCTCTGCTGCTAAGGCTCTATTTCCTCCCCCAGTTAAACCCCCTACATTAGTATCCCACTAGCCCAGGGGAGCAGTAAACTTTCTCTGCAAAGACTAGATCCTTTTTTACGCTTTGCAGACCGCATAGTCACTGTCTCAACTACTCAGCTCTCCTGCTGCAGCATGAAGGCAGCCACAGACAACATGGAAATGAGTGTGACTATGTTCCAATAAAACTTTATGGACACTGAGATATGAATGTTACATCACAAAGTAGTCTTCTTTTGGTTTATTCAACCATTTAAAATGCAAAAAAAATCCACAAACAA…
TGACCTATTTAT	FAM134B	TCTGTGGTAACCAGCAACTAAGATCAACAACAGTTATGTTCAGGTATGCAAGAAATAGTAAGCTAGAAGCTCAGGAGAAAGAAAAGGTAAAATTCATGGGTTAGAATGATCAGAGCTGAAAGTTAGATAAGAGAATTAGCCTTTTGTGTTGATTAGGTTTTTTTTTTTTTTTTTTTTTTTTGTTGTTGTTGTTGTTCTTGTTGTTTTTTCGAGACAGGTTCTCACTCTGTCACCTAGACTGGAGTGCAGTGGTGCAATCTAGGCTTACAGCAACCTCCGCCTCCCAGGCTCAAGTGATTCTTCTGCCTCAGCCTCCCGAGTAGCTGGGATTACAGGCATGCGTCACCACGCTCGGCTAATTTTTGTATTTTTAGTAGAGACAGGGTTTCACTATATTGG…
TGACCTATTTAT	SHPK	GGAGGTTGCAGTGAGCCGAGATTGCACCATTGCACTCCAGCCTGAGTGATAAGAGTGAAACTCCGTCTCAAATTAAAAAAAAAAAACAAAAAAAAAACCAGATTGATAATTACATACAACTAGTGGCTTGTGAAAGCTACAAGATAGAAATGAAGTATCTCCTGACAATGGGCTCTGTCTGGCGTGCCCTTCCTATGTAAGTTCTAACTATTGTCCAGGCCTCATTCAGATGTCACATGTTTCAAGAAGGCTCCTCACCCATTCAGTCCCTTCCCAGGAGCAACCTGGGGCTAGGGGTCTAGTGTGGCAGCTCCTGTCTGCCAGGTATGAGTTGGTCCTGTCCTCTGTTCTACGACCTGGAACTCCCTGGGTCTCCTGCTTTTGGAGAGGGTACACAAA…
TGACCTAATTAT	PHACTR4	GGACAAGCTAAGTACAGGAAAGTTCAGATGCTAGAAATCTTTCTGGGATCTCAGTTTGGAGAATAAAGATTTAAATGAAAAACTCCCATTTTTTGGTAGCTGTCTTTTTTTAAAAAATTATTTTAATTTTTTTTTTTAGAGACAGGGCTCACTGTGTTGCCGAGGCTGGACTCAAACTCTTGGTGTCAAGTGATCCTCCCACCTCAGCCTCCTGAGTAACTGAGACTACAGGTGCACGCCACTCCACCCAGTGGTAGCTGTCTTTTATTGAAGGAATATTAGGGCTTTGGTACTTACTAGCTTGGTGATATTAGACACAGGATTTGACCTTACTAGCCCTAGTTTTCTTACCTGAAAATAGGGTAAATAAATATACCTCACAATGCATGGTTAGTTGTG…
TGACCTAATTAT	PLA2R1	TAGGCCAGGAAGCTGTCAACACCTCTCTTCATTATACTAATTGCTCTGAAGATGAAATAAGGTTTGTTTCTCCCTTCTTATCCTACTCACAGACCTAGCTCTGCTACTTCAGAATAGCATCTGCTATGGGTCAAGGGAGGCATTTTCCCCCCTCATTATACAGAGACTAAAACAGGACCATAGCACGTGAATAACTCACCCTGGTCCACAGCCAGTGAGAGGTAGCCCAATGTCCCAGCAACTGTCCTCATTCGTCAGGGTGCCCCAGTGGCTGCCTTTATTTCAGCCAGGCATGCCTCACTCTCTCCCATACAAGCAGTTCTCACTCCAACCTTTGTATAATTTTTTTTTTCACAATTTCTTCCCATCCTAGAACAGCCTCTTCCTCCCAATACCCAC…
TGACCTAATTAT	MSMO1	GCAGCTGGAGGAATGCCTGCTTAGGTCTTGAAGAGGGGGATCTGGGTGGTGTGCCACAGCATCCACTACAGGACCAACAGATTCATATGCCCACTGCACAGTATACACTGAGACAGCAGGGTTTGCAGAAGAGAAAGAGTTTAGTGATGGCAGGGTGCCGAGAGGAGATGGGAGGAAACCCTCAAATTCATCTCTCTGAGGAGTTCTGTGCTGGGGCTTTTAAGGGGATCCTGGAGGGCAATGGGCTGGAAAATTAGGGTCCTCGATTGGCTGGGGTAAGGAGGAATGAAACCATCAGGATGTGGGAACTGCATTCTTTGGTGAGTCAGCTCCTTGTCAGACCAGCTGAGTCAGTAGTTTCATCAGTACGAAGGACCTGAAAGGTTATCTCAAAGCACA…
TGACCTACTTAT	NAT14	CTGGCTGCTGCGCGGGCCCCGCCAGCCACCCAAGATGTCCACGTCCTGCCCCACCTCCAGGCCACGCTCTCCCTCGAGGTGGCGGGGGGCACGGCCCAGGCCCCGAGCTTGGGGCCAGCAGCGCCCAACTCTCAGACGTTCCTCCTGGTGCAAACTGCCCAGGGCCTCCAGCTGATCCCCAGCAGCGTGCAGCCCCCTACACCTCCGCCCCCTCCCGCACCTCCCAAGCTCATCCTGCTGCCCTCCTCCAGTGCTGGGGCTGGGGGCGGCCGTGCAAGGCAGGGCCCGCGGGCAGTGGGGAAAGCGGGCCAGGGGGCGGGAGTGGTCTGGCTGCCAGGCCCTGGGGGTCTAGGGGTGCAGGGAGCGGCCAGCGCTGGGGCCAGCGGGACAGGGCAGAGC…
TGACCTACTTAT	C10ORF35	AGAGTTGGAGGGTTGTCAAAGCCTTGCCAATGAGTTGGGGCTTGTTGGAGCAGACAGTAGGGACCATTGCAGGTTCTTGAGCAGGAGAGACACCTGAAGAAGGTGGAGAGATAGCAAAAGTGGTATGTTGCCTCCTTAGGCTATTTTAGTTGGTAATAATAGGCTATTTCTAAGTCCAGTCAAGCACTATCACTTCCCACCCCAAAGCTGTTCTTGACTTTTCTGTAGGGACTTGCTTCTTCCTCTCGACTCTTACGGTTCTCTCCAGCTGGAGTGTATCTCTCTGGCAGCAGTTATACCAGCTCAAATCTTCCTGAAAACATCCATGATTTTCTGCCTGTATCCCCTGGTTTCCCAGCCCACAGAGGTTACCTCCCTCTTGGGGCTCCTGAGTTCCGT…
TGACCTAGTTAT	OXA1L	GGCAAAAGTTGGTGTTGACTGCTGGCTGGGAGTTCAACTGAGGCTGTTGGCCCAAACCTCAGTTCTTCTTCACATGGTTGGTTGGGCTTTTCACAGGCAGTAAGTCTGAGAAGTCAAACTTCTAACACAGCAGCTGGCTTCCCCCGAATGCAAAAACAGAAGCTATCAGGCCTTCTTAAGGCATAGTCCCAAACTGGCATAACATCACTTCCAACGCATTCTACTATTGATTAAAGCAAGTGACAGGCCCAATCAGACTCAAGAGAAGAGAACTCCTAAAGGTGCAAATATTGGGAAGCCTGGTTCATTTGGGGCCACCAAAGTAGCAGTGTACTGTAAGATAGTCACCCTGCCAAGTGTTCTGTAGCTGTATATTTGTAATTACTTCTAATTGTATTG…
TGACCTAGTTAT	DEFB133	TGTGATTTAATTTTTATAACCATCGTTTAACTTTCTTTAGGATTATTCATATCTGTAAACAATTTTACACAATCTTTGTGTATATTTTTATGTCTACTCTTGGCTTTTATATGTTGCAAATGTTTTATTCAAACTCTGCTTGTTTGGGGATCATAAAAAATTATACATTTGTACATAGTTAAATTGTATCATCTATTATATGGTTTCTAAAGCATTTTTCTTGCTTAAAAACACCTTTCCTGTGAGAAGATCATAAAATGTTTCTCTATATATTTTTCAATATATTTTATATAAACATGCATATATATATGTGTGTAAATATATTTTTCTGCATGTGATAGTTTTCACATTTAGGTATATAAATAGTTCTGAGGACTGAATTCCACTTTTGCAAACCTG…
TGACCTATATAT	DCN	ATATGTAAGAATTTGCTTCCTCTTTCTTAAGATACATTATAGTTTAGTATAGTTTAGTAATGAAAAGTGGATTAGGCATGAGAAGACCTGGATATTAGTTTCTGCTTTGTTTCTTGCCAGCTCTGTGAACTTGGGCAAGTCACTGGGCTTCAATTTTCTCATTTGTAAAACAGAAATAGTAAATATGACTTATCTTGTCTAACTCAAAGGATTGTTTTGAAATATGTCAAGACATAATAAAAGCTTGCATTTACAGAGATTTTCACTTATAAGGATTAAGTTCTGAGTTAAGTGTTTTATATATATTGCCTTATTTAATCTCCACTCCAACACTATGAGTTAGGTAAGAATTTGTATCCATTTTTCAGATATGGAAACTGAAATTCAGAGAGGTTAAGC…
TGACCTATATAT	POGLUT1	TCTTCCACCATTCCTTAACGTGCATCCTAAAGCCTCCACTACTGTCAAGCTAAATTTGATCCCCACCTTCTGCAAATTATGGCTCCCATATTTTTAGTGACTCCAGCACAATATTCCTTAACTGTAACGTTTCCTTTTCTTCAGTACAAAATATACCCCTCCTACCCCTTTCTCCAGATTTCCACTTCATATTGATCTTTTCCTCCACTGAAACCAGTGGCACTTAACTATTGCCTTAAATTGTAAACTATCTCTAAGGAAGCATATTTGTCTTCCCTACTAGTTCTAAACTCCTGGGAGCACAGATTTGATCTTGTACTTCCCTGTATTTCCATATTTCCACAAGGCTTAGGGATATAACCATGTACATTTTAGAAAATAGATAAATATTGCTGGGCG…
TGACCTATATAT	PCDHB12	TACCTGTTGATGGCAGGGCTTCATTCTAATATAACCATGCTAGGATAAGTCTATTACCTTATGAGATGCCAAATATTAATATGTGTCTTCATTTGGGCTTTCATATTCTCCAGGTTAGAATTCTACAATATACACTATGGGGATAGACTAGGGGTCAGGCATACACTTTGTGTCCTACAGTCTAAGAGTATTGCATGAAAAGGGATTAGAAGTCTCACCATGCAAAATGCAAAGGTTTGCTTACTCTCCCTATTTTCAGTTTGACACCTCACACTTGTGCTCAGCTGTGCCTAGATCCCCAAGACTAGAGAAAGTCCCATTAAATTTCTCCAGAGAATAAACTTTCTATTTTCTGGCTGTGAGTTATGTTTCCATCTATGTAGGGTGATGAGAAGAACA…
TGACCTAAATAT	OXCT2	CTTCTCAAAACCGCCAAGCTCATCAAAAAAAAGGGAAGGTTGGGAAATTGGAGGAGCCCAGAGGCACCTAAGAAGACCAGCTCAGTGCATGTGGGGTCCTGGGTTGAGTCCTGGACCAGCAAAAGGTCATTAGGGAGAAGTTATGAAATCCAGATCGATCATGGTGTTTACTTAATAATAAGGTATCAGTATTGGTTCATTAGTTATGAGAAAGGTACCCTGCTAGTGTAAAATATTAGCATTTCCCAGAGGAAACTGGGTCCAGGTGTATGGGAACTCCTTGTGTAGTTTTTTTTTCTTTGAGACAGGGTTTGGCTCTGTTGCTCAGGCTGGAGTGCAGTGGCGCAATCACAGCTGACGGTAACCTCCAACTCCTGGGCGCGAGCGATCCTCCCACCT…
TGACCTAAATAT	UGT2A2	AAAGAAAAACTAAAAGTACATCTAAATTTAAGCTTTTAGAGAATTAGGTAAATACAAATCAAGAAACTCAAATAAAACTGAATCACTCATCCCCAAAACAGTATGAAAGCTGGTTTCCAGGCTTTTTTTGGCCTTGGGGAGACAATGAAAAAAGAGCCAGCAGAGTTGAATCCTAGCCATCAGGTGCAATATTCAGGGAGCACTTCGGAAGAGAAGACTTTCAGGCAAGGGCATGTCTTCAGTGGAAAAGAAAATCTTTCATACCAAAATGTTGCTATGAGGATTATCAATTCAGACTAATAGGATTGTATACATTTTACTAAACAAAATGTTGTTTTAAGGATAATCAACTCAAATTAAAAGCGTTATATACATTTTATTGTTCTTCACTAAATTAGG…
TGACCTAAATAT	ZNF382	GTCAAGGTGTTATATGAAAATTAACTCTAGGAAGGGCATCTGATGAGGTACTGGAAAGAAGGAGATCTGTCTTCATAATGTCATCAGTAACTGGGAAGAGAAGGACTAGAGACCAGGTAAATAGATAAGTCACTATTTGGTGAGCATTTCAAATGAAGTTATTCCACATCCTGAAAAACAAAAATGCATTTCATAAAACAAAGAAAAAAATCAAAATGACCTCCAGCTTTGCTTTAAAATGTGCAACTACAATGCTTTTCTTCTCTCAGAGCTCTTCTCTTGGAATACAGCAAAATGTGGAAAGAAAGGGAATCACAATATACTCAGCCTTTCTTGGAGCCCAGACAGGCTAAATAAGAACACATTCTTCACCACCGGCAAGCTTCCATAACCCATGCT…
TGACCTAGATAT	LCE1D	AGTATGAAACACCCAAGGCAGGCCATCAAAGCATTTACTGTTATCTCATTAGAGTGATATGCCACATGAAGGATAAATAAAAAAGTGGGATTGAGCCACACTGTCCTGGAAGGGTAGAGGCCACGGCATGCACTGCAGGGAGAAGCATAATCAAAGTACAGAATATAATCCAGTTCAGTTTCAGAACATTTCTGAGAGTAGATGACAAAGGCTTAAACTAAAGGGAGAACACAGAGTCTTATTTCACTGAAGGAATTTGGACATTTACCCTTATACAGTGTGCAATCATGAACAAGACTTTACTAATGATTTAGTGTTAATTATGTACAGGGATGGAAGATGTTTTCTTGGATGTCATAAAAGAACAGAATCAAAGACACACTACAGTGTTTGGAGATA…
TGACCTAGATAT	LCE1E	ATTATTTCTAGAACAGTTCTAATGAAGAAGAGCTAGAGAGAGAAACTAAGAAGGTGAAAGGCAGAGAAACAGCTAAGAAAATATGTACACACAGAGTCACTATAAAATATATGATGTGTGTGTATGTTTATATAAACACACACATTTAGTGTATATATTATTTGGATACCTCAATACACATGCACAAACATATTTATATTTTGCAACTACTTGTGAACTAGCTTCACTCTTCCCCTTGTGACCTAGATATCACTAATGCATTATATTGGTCCAGGCTCTGGAGAATTTTAGATGCTCCCCCAGTATTTCTACCACTGACAGGAAAGAGAGGGTTTTTCCTCACATGTTTATTCTGGCTTTAGTACACCTTTTTCTAATTCATGAATTAGTTTTATGTTG…
TGACCTATTTTA	LRRC43	AAAACAAACACAAAAGACATCCAATTGTAAACTGTATGTATGTATGTATGTATTTATTTATTGAGACAGTCTCGCTCTGTTGCCCAGGCTGGAGTACAGTGGCATGATCTCAGCTCACTGCAACCTCCATCTCCCAGGTTCAAGCAATTCACCTGCCTCACCCTCCTGAGTAGCTGGGATTATAGGCACAGGCCACCACGCCTGGCTAATTTGTGCATTTGTATTAGAGATGGGGTTTCCCCATGTTGGCCAGGCTGGTCATGAACTCCTGACCTCAAGTGATCCGCCTGCCTCGGCCTCCCAAAGTGCTAGGATTACAGATGTGAGCCACCACACCTGGCCCAATTATACACTTTAAATGGGCTAACTTTACAGTATATAAATTATATGTTTAAAAAT…
TGACCTATTTTA	GRM7	ATATCTTGTTTTGACAAAATCAGAATAGCACAACAATTTTCCAAAAAAGAAACAAAGTATTTTGTGGAAGGGGCCCCTTTGTATCTGACTTATACAGAGATGGCCTATGTGGTAGTGATAACCCTATGTCTCCATCCTGGCTGCCCCAGCGAAAGTCCAGGGATTATCCCTGAATGGCTCTGGTTGGACTTTCTGCCCAACCTGGAATAGCACTACAGCCAGAAGGATCTGATGTTCTGATTAGCCAAGACTTGATCACAGGCAGTGGGATCAGTTCTCCTGAAACCATGAACATTGAAACAAGTAAGAGGGGCATATCCAAAAAAAAAAAAAAAAAAAAAAAAAAAATTGATGGGATGTCCCTGACAGGAAAAACAACAACAACAACATCGACAACAA…
TGACCTATTTTA	EFR3A	GGATTCTTTTCCAAAGTAAGATTCAGTTCTTTCTTTTTCCACAGCCACCACCAAGACTGAGCACCTAACACTCTCTCCTGTATTGGGGCCTTCCGATTTGGCTGCCTACCTCCACAGTTTCTCTGCCACACCATTCCCCCTGCAAGGCCCTGCTTCTGATAATTTAATGTTACTGTTATGCTTTTTGTAAAAATCACAGAACAGTTTCTTAAAAGACAAATTCCAAGGTTGAATGTAAAGTTGTTTATCAGTTTTATTTACCTGTTTTTGTTTTCATACTCTTGAATAAAATCCTTTATTTATATATTGAATTAATATACTCTGGCCCCCACCTGTGTGCCAGCCAAGGATACATAAACATGAACAGAATATGGCTTTTGCCATTTTCTGAAAAGCAAA…
TGACCTATTTTA	ACIN1	ACGAAAATACAACTTTCAAGCAACAAGACATCTTACCACACTCAATTAGCATCTACAGAGAAAATTACTTTTTATGAATTCAAAGACCCAAAATAATAAGAGTCCTTTATTTAGATTATTATCCAACTACCTTAGAAAAATCACCAAAAATAACTTCATTTCCTATTTGCCTGCCTTTTTCAAACCCATTCTTCCCCACCCACTGTCTTCCTCCATCTTTCTTATAAAGAACCTAAAAATAACCAATATATTTCTTGTTCATTCTCTTCCTCTTACTTCTATGTGCCAGGTTGGGTAAAGAAAAAAACAATGATTAATGTTGGTCCATTACATCTTCTCCAAAATGAAAATGCACACATTTTAAAATCTAGTACGTGCAGCTGGTCAAGGCTGATGCTA…
TGACCTAATTTA	DXO	CCAGGGTGGGGTGCAGCGGTGCTATCTCAGCTCACTGCAACCTCCGCCTCCCCAGCTCAAGCAATCCTCCCACCTCAGCCTCCCCAGTAGCTCTATAGGCGCGTACCACCACGCCTGGCTAATTTTTGTATTTTTTGTAGAGATGGGGTTATGTCATGTTGCCCATGCTGGTATCAAACTCATGAGCTCAAGAGATCCACCCACCTCGGCCTCCCAAAGTGCTGGGATTACAGGTGTGAGCCACCGCGCCGGCCTCTGGGTTCCTCTTAACTCAGGCAAGTCCCTCTCTGCCTCTGTCACAGATTCCTCTTCTTCTGCTTTCCCTTTATGTCAGTGGATCTCAAATTTTAAGGCACACTTAAAAAGCACTTGAGGCAGTTCAAAAATGTAGAGTCCCAA…
TGACCTAATTTA	CBR4	GTTTTTTAGAACACTGTTATTTTGAGACAGGGTCCTGCTGTGTCATGCAGGCTGGACTGCAGTGGTGCAATCATGGCTCACTGCAGCCTTGACCTCCTGGACTTACATGATCCTCCCAACTCAGCCTCCCGAGTAGCTGGGACCACAGGTAGGCCACCATGTCCAGCTAATTTTTTTTTGTATTTTCTGTAGAGATGGGGGTCGGGGGGGTGGGGGTCTTGCTGTGTTTCCTGGGTTGGTTTTGAACTTCTAGACTCAAGCAATCCTCCTGTCTCAGCCTCCCAAAGTGCTGGGATTACAGGCATGAGCCACCACGCCTGGCCTGCTAATAGTTCTTAAATGCAGCTCTTATCTTATTACTTCTGCAGTTAAAGGCCTGTTTAATGCTTGGCACCTGAC…
TGACCTACTTTA	RBBP4	TAGTAGAGACGGGGTTTCACCATGTTGGCCAGGCTGGTCTGGAACTCCTGACCTCAGGTGATCCACCCACGTCAGTCTCGCAAAGTGCTGGGATTATAAGTGTGAGCCACCGCAAACGGCCTATAATATTTTAAAATTGTTTTTAAGTGAGAGAAGGGGATATGCTAGGAGGTATGCCAGCTCCAGAAAGCACATTGCCTAGAATACTATGGTAAATAAGTAGATTTTACAGAGAGGACAATGAGAAATTAATGAAAGATTTTAAGCAGATAAATAAAAGTCAGATTTGTGCTCCCCAAACCACAGCTACCTTTAGGGATGACAGCTTAACGTTTAATATAGAATTTAAGAGACAAAGATAGGTTATGTGATTTGCCTAAAGTCACTAAGCGAATAAAT…
TGACCTACTTTA	NPAS2	GCTCTAAAGGCGGGGTGAAACCTACTTGCCTGGAGGAAAAGGACGGGGTAGAAAAACAAAGCAAAATAAAATCCATCAAACAAAAGTTTCTTCTTTTGGAAAGGGAGGGACTTCAAAATCATGACAGGCCAAATGCCTCCTCCTCTTTCTTGAAAAGCCCTCCAAGTCAGAAGCAAGCCTGAGAATAACAGCTGCTCTTAGGATGCTCAAAGCTCCTTGCAGCTGATTATTTTTCAGGAGGAGAATTAGACACAAATAATACAAGTGGGAAATAAAGAGAATGACCTACTTTACAGGGGGGGTAAAAAGGAGCTCTGTGTGAGCGTTTTGATCTAATTGACGGTGTGGGGTTGCATGCCCAAATAAGGCGCTGCTGGTCGGATCTGCGAGGGAGAGGGC…
TGACCTAAATTA	OR2L2	TGGGAATGCCTGTAAGTATATGTTGGTCCTGTTGCATTAATTTTCTAATATTTTTGTCTCTTCTAATCTTTTCAGTTTTTTTTTCCTTCTGATAGATTTTTCACTTTCGTATTTTGAAACTTTCATTTAATGCGGTATCAATTATTGTATCTTTAATTTCAAAGAGTCATTTATTGTTACATTTCACATCCTTGCATATAGCTAATGATATTTATTTGGTGGATTTTATAACATATCATAGACATCTTCATTCCTGAAAATAGGAATTCTTAATTTTAAAAACTCACTCTTTTTGCAGGTTTGTGATAGTTTTAACTCAGTGTACATACACGTGTATTGATCCTTAAGTGAGTGTTCATCTTTGTGTGTGTGTGTATAGATGTGAGTTTGCACACTGTG…
TGACCTAAATTA	OR2L5	CTGGCTAATTTTTGTATTTTTTGTAGAAACAGGATTTTTCCATTTTGGTTGGTCTCAATGTTCTGAGCTCAAGCAGTCTGCCTGCCTCAGGCTCCCAGAGTGCTGGGATTACAGGTGTGAACAAACGCACCTGACCTCTCCTTTCTTCTATTGGTATACATGTCTGGCTTTATACCAATGCCATACTGTTTTGATTACCATAGCTTTTGGAACTGGAACAAGACAAGGATGCCCACTCTCACCACTCCTCTTCCACATAGTACTGGAAGTCCTAGCCAGAGCAGTCAGACAAGAGAAAGAAATAAAGAGCATCCAAATTGGTAATGAGGAAGTAAAACTGTCGCTGTTTGCTGATGCTATGATTGTTTACCTAGAAAACCCTAAAGACTCCTCCAGAAA…
TGACCTAAATTA	OR2L8	CAAAAAAAAACTATTGCATTTGAACATGATAGTTAATATATTTCAGTTGAGAGAAATTTTTTTAAGAATACTAACTTCACTATTATTTTGCTATATCCCTTTCTAGGAATGTCCTTAAGCACATATTGGTCCTCCTGTATGAATCCCCTCATTTTTCTATCTTCCCTAAATAGCAGTCTTTTCATGTGGTTATTGCTTTTGTTTACCTTCAAATAGAGTTTTCTTACTTTGTCTTTTGAAACTTCCGCTTAATATTTTTATCAATTAATACAATTTTAGTTTTCAAAAGTTCTTTAATGTTACGTGTCACATCCTTTCATATAGCAAATGATATTTATTTTATGGATTTCATAACAGATCATACATCTCTGAAGAAAGGAATTTTGATCACAAAAAACT…
TGACCTAAATTA	OR2L3	TTTGTGAATTTGCATGCCATTTGAATATGATGGTTAATATATTTCATTTCAGAGAAAATTTTTAAAGAATATTAACTTCATTATTATTTTGCTATATGCATTTCTAAGAAAGTCCTTAAGCACATATTGTTCCTCCAATATGATTTCCCTACTTTTTTTATCTTTCCTAAATTACAATTTTTTCATATTGTTGTTGCTTTTGTTTACCTTCTAATAGATTTTTCTTACTTTGCCTTTTGAAACTTTCACTTAATATTTTTTATCAATTATTATATTTTTAATTTTCAAAGGTCCTTTATGTTACCTGTTGCATCCTTTCAGATAGCAAATGATATTTATTTCACAGATTTCGTAACATATCATACATCTCTGAAGATATGAATTCTGATCACAACAATT…
TGACCTACATTA	ZNF292	TATGTGCAAGAGGTAGGAATGACCTACATTATCAGGCAATTCTCTTAAAAATCAATATCTGGATATATATGTCTCCCACCCCTCAACCCCCATTTTTTCTTTCTTTCTATAGATTAGGTGTGGTGTAAACCATTATACTTGAAGTGGAAATGAGCTTGCTAACCTGTGATACCTTACCTTGGATTTACGGGTACATTTGGCTAACCTCATATTTCCCTTTTTGCATTTTTTCACTGGAATCCTAAGATAACATAAACTGGTGAAACCTGGTTTGGGTATCTAAAATACTTAACTTGGGAAAGTGAACTGAAAATATTAAAAATCATTAGCTGCCTTAATTGTTCCTTTTTCAACTCAGTGATACTATTATATCCTCTCTTCTCAGCCTTTGAATGTACT…
TGACCTACATTA	DBI	AAAAATAAAAAAATTAGCCAGGCATGGTGGTTGTGCCCACATTTCCAGCTACTCGGGAGGCTAAGGTGGGAGGATCGCTTGAGGCCTGGAGTTCAAGGCTGCAGAGAGCTGAGATTGTGCCACTGAACTACAGCCTAGGTAAAAGAGTGAGACCACATCACACGCGAAAATAATTAAAAAACAAAAACTAAAAAACTAAAAGCAACTGATCTTTGAGAAGTGATAACTGCATTCTCAAAGTACCTAATCTCAACAATACCCTAACTTAAAACCTGCTGACTAGGAGATGTATTTGACTGCAAATCTGGCCCACACAAGCAATAATCTGAGTTTCCATCAAGGAAGCTGTAAGCACCAAGTAGAGCAAAAACAAATCCAGGCCTCAAATGGAAAAAGCAG…
TGACCTAGATTA	C10ORF113	AGTGAGACTCTGTCTAAAAAACAAAAACAAAAACAAAAACAAAACAACAACGACAACAAAAAAGGAGGGCAGGATAAAACTCTGCCTGAGAGGTTCTGTTTTCTGAGGCCTAAAGAATCCCAACATTCTACCACAGGGCTGTCTTTCACCTTCATCACTGATGCTATTCCAAAGCTGCTTTGGGAACCACGGACCAAAGTCCACATACTTTAACAGAAGAGATACTTATTGTTTCAGTCACTTAGGAAATAACAAGCGTCCTGGGAGTGATGAGCCATGAACGTGGATGGAAACCAATGTACATGTTTCATAATATCACAGGAGTATACTGGATAAATCATTTGAGAAGAAGCTGGGACATTTGCACGTGTTATTCCCTTTCTGGAACTTTCTCCCACC…
TGACCTAGATTA	LOC100652824	TTCTCATACTGAAACTCTGTACCCACTATACACTGATGTTCCATTCCCCTCTCCCTGACAGCCCCTGTCAATTACCATTCAACTTTCTGTCTCTGTGAATCAGACCACTCTAAGTACTTCACATAAGAGAAATCATACAATGTTTGTTCTTTCATGATTGGCTTATCTTGTTTAGTGTAATGTCTTCAAGGTACATGCGTGTTGTAGCATATGTCTGAATTTCCTTCCTTTTTTTTTTTTTTTTTTTTTTTTGAGATGGAGTCTCACTCTGTTGCCCAGGCTGGAGTACAGTGGCATGATCTCGGCTCACTGCAACCTCCGCTTCCCAGGTTGAAGCGGTTCTCCTGCCTCAGCCTCCCAAGTAGCTGGGACTACAGGCGTGTGCCACCACACCTGGCT…
TGACCTATTTAA	XG	AAAAATTAACCAGGTGTGGTGGTGCATGCCTGTAATTCCAGCTACTCAGGAGGCTGAGGCAGAAGAATCACTTGAGCTCAGGAGGCAGAAGTTGCAGTGAGCTGACATCACGCCACTGCATTCCAGCCTGGGTGACAGAGCAAGCCTGTGTCTCAAAAAAAAAAAAAAAATTAATGGTGAAAACTGCAATTACTTTTGCACCAAAGTAATACATCTGCAAAGATCTTATCTCCAAAGAAAGTCACATTCTGAAGTACTGAAGGGTTGGGCTTCAATATATGAAGTTTGCGGGAGAAAAAATGCAACTCATAATATATCCATTCCCACGTCTTTCCAGCCCCTGGCAACCGGCAATGTGCTTTCTGTCTCTGCAGATTTGCCTGTTCTGGACATTTCAGA…
TGACCTATTTAA	AGBL1	CATGATGTGGAGAGCCCCTGTCTGGGTAGCACTGGGTGACAGCGCCCCTGGTGGTCAGGTCTTGGTATTCCCCGTGCATGTTGTGGGTGCCCCTCCCAGAGTCATAGCGCAGTCAGATGCCAAGTTCTTCACCCTCAGGGGGGTACTTCTCAAACACCCGCCCACAGGTGTTAATCAATTAGTTGATTTTTTCAATTAATTAATTTTGATTTGTAAAAATATTTATCTTGATTACTGTGGGTTTTTTTTTTTTTAATGCCCCTTAAATTTTGTGCTGAAGCAGGTGGCCCTGGCTGGGATTTTGAAGTCTGATTTTAACTCTTTAAGACCCTGGGGAGGCTTAAGGCTGGGACTGAAGAAAGTGTAGGCATCATGTGCCTTTGGGGATGTTGTTGGACT…
TGACCTATTTAA	COL6A6	CATGCACACACAAAGTCAGGCACACACACCTCAAGAACGCTTCACCGGGCTTCAACATTGTATAGCCTTACAGCACACTAGACTTTGGATTCCATTGAAAGACTGCAAGAAAATTGTTCCACAAGATGCTAATCCAGAGAACTTAACTTTTGAGTAAATACTAGAGGTATTGATTGACATCTGCATATGGAAATTTCCAGATGCTGCATGCTGCTTTGGGACTATTGTAGCCTTTCCAAATCCTCGCTTCTCTGTCCAGATGTTCATCCTTCACTCAATACCGATTTCTTCCCATTGTGACTGTTTGCAAACTTTTGACATTGGCCCTATGGATTCTTCCCAAAGCATTTTCTCTCTCATAACTCCAAAAGACTACAATAATTTATAAAGCTCATAATA…
TGACCTATTTAA	RYR1	CACCAGGTGTCCACAGAGCAACAAGGGTAGGTCTTAAAACACATAATGATGACTGACAAAAATAAGAAACACTATTAATATCTTATGATATAATGCTCAATGACACAGAATCATTTTACATTTACATAAAGTTTTAGGGAAAAACAATATTTAATATACAACTATGCGTTGGATAATGTATAACAGATACAACATAGAATTGTATTGTACTGTATAATTATATTAGCCTAAATATATAATTATATAATTATACATTATATAATGCCAAATTATATAATTCCATAATATGACACAAACTTTTGTGCTATTTATTGCAGTTGTGTTAACATCAGTATTTAATTATGGAACACCTAGAAACCTGCTATACCTTGAAGAACGGTTTCTATGTAATTTTGTTTA…
TGACCTAATTAA	EIF3F	CCCAGAGAGAAATGTCTTTAAGACATCAATATAAAGGCAAAGTTATTGAAGGCAAAGTGTCCACACCAACCCAGATTAACACATAGATAGGAGGTCTCAAAGGTGTGCATGGTCAGTTGGGGGCAGCAACACTTCTTCAACTGGGTTCTGTCCTCTGGCCTTTTTCCCATGAGATGATCTCAATGGACTGACCTTGACTCAGGCAGACCCCTACTAAGCACCCAAAAGGGAGGCCAGGGCCCTGGGCAGTCTCTCCAGCATGCCTCTCAGCCTGTGCAAGACCATCTAGGCTTCTCAGTGTGGGTCCACCTTTTGCCCGTTTCATTAGATATTTTTTCACACTTGTATATTTAATATTTCTCTCTCGTCTATATTCTTATCCTCAGTTTAAAATATACT…
TGACCTAATTAA	HMCN1	ACCACAGAGCTTCAAATACATGAAGCTAAAACTCATAGAACTGCAAGAAGAAATACACAAATCCACAATTGTCGTCAGATATTTCAATACCACTCTCAAAAACTGATAGAACAAATAGGCAGAAATCAGTAAGGATATAGAAGATTGGAACATTATTAAACAACTTGACCTAATTAACATTTATAGAACATTCCACCCAACAGCATTCTTTTCAAGTGCACATGGAACATTTATAGATCATTTAATCCTTATTAGGTGGGTGCTATCATTATTCCCATTTACAGCTGAGTAAACACAGGTCTGAAAAAGTTTGGTAACCTTCTTGAAGGTCACACAGTTAAATGTCACAGCTGGGCTTTCAACCCAGGGTATCTGACCCAGAACTCTTAATCACTAGGC…
TGACCTAATTAA	SEMA3D	TCTCTCAAATTTTATTTAATTTAGGTGAAACGTTCAGGAAATGTCAATTAAATGTAAATAAAATATGCAATATTTGTTATATTTAATACAACATGATTGAAAGAGAATCTAAACCAACTTATATGCATATGTAGTAACCTTCTAAAAGAAGAATTAAATGTTGACAGATTATATACAAAGAATAATTTAGTATTCCTTATAGGTATCTTTGAATGTAATGAAATGTAATGATTGATGAAACAACTTATTAAGCACTCATGTTTAACATTTCATGAAGAAATGCAGCATAAAATTTGAAGTCTATCCTTAAATGTTTATCATGTATAAACATAATACACATCAAAATTTGATTTTATTTTACTTCCCAAGACTTGACTTAACTACTGAGATTTAAGGTAA…
TGACCTAATTAA	PSAPL1	TGCTGCTGAGGGGAGTGGGAACGGGCACAACCACTTTGGAAAGCGATCCAGCAGTACCTGCTCAACACACACGACGCATGCCCAATCCGTGCCGCTCCTCCATAAGACCCAGCAGAGAAGGGAAGACACGTGTGCATCCAAGACATACACAGAAGTGTTCGGGGCAGCGTTACTTCTACTGGCTCCCAAGTGGAATTGTTCCAAAGGCCCATCAAGGGTCGAGTAGACAAATCCACCATGGTGCACTGACCTAATTAATACACACCCAGGGCCCAGTGGGGCATTCCACCTGCCCAGTGGAATTCTACCCAGAAACGACAATGTCGGCTCTACAGCTAAACACAGCAGCGTGGGTCAATCATACAAAGACAATGCCGAGCCAAGAAGTCCTTCATTATC…
TGACCTAATTAA	SEL1L3	CCGGAGCGTGGCCCAGGAAGACAGGTGGCAACCCTAGAAATGCTGCAATGCCTGTTGAAGCCCCTTCCCCCTGAACTGGCCGACAATTTTCCTTCCATATACATTAAAAGCATAGTCTGTATTTTGACCTGATGGAAAAGATATAGACAGGATCTGGGACAAAGCCACCAAATCTTTTGTTCCCTTGGACACTCGATAGAATAAATGTTTTCCACGTCACACAGAAGAATGTTAAGTGCTTTGTTTCTGCAGAAGTGGAACAGAGATAGTGGGAGCATCTGTCAAAACCCCCAAAATGCTTTAATGTGGTGGCAGCTGGCTGGGAGGAGCAGGAGCCCAGTTCCCTAAAAGCCAATAGTTCTGGAAATGGAGGAGGGCTGTTTGAACCAGCGCGTTAAC…
TGACCTACTTAA	MMP10	ACAGTCATTTATCACTATTATCAAGAATTATGTACTGTACACAATTGCATGTGCTAGACTTTCGTATGGCAGCACAGTAGGTTTGCTTACACCAGCATCATCACAAACACATGGGTAATGTATTGTACTATGACATTATGTTGGCTACAATGACAATAGCTGATGGGTGCTTATCAGCTCTGTATTAGTTTGTTCTTGCATTGCTATCAAAAATACCTGAGACTGGGTAACTTATAAAGAAAAGAGATTTAATTGGTTCACGGTTCTGCAGGCTATATGAGAACCATGGTGGCACCTTCTTCTGGGGAGGCCTCAGGAAACTTACAATCATGGCGGAAGGCAAAAGAGGAGCCTGCACTTTACATGGCCAGAGCAGGAGAAGAAAGAGAGGGGCTAGGT…
TGACCTACTTAA	OGFRL1	TTCCGGTCTTCTACCAACGGAAAATCGAATTCCCAGCTTTGAGCAGTTGGATTCCTGTGGTATGTGGCTGCCCCACATCTTCTTCTGCTAAGCCATTATAATCAAAAAGTATTTTTTTTGGCGGGGGGTGGGGGCAATGGAGTCTCACTCTGTCGCCCAGGCTGGAGTGCAGTGGCCTGATCTCAGCTCACTGCAACCTCCACCTCCCGCGTTCAAGTGATTCTCGTGCCTCAGCCTCCCAAGTAGCTGGGATTACAGGCGCCCGCCACCAAGCCAGGCTAATTTTTATATTTTTTTGTGGAGATGAGGTTTCGTCATGTTGGCCAGGCTGGTCTTGAACATCTGACCTCAGGTGATCTGCCCGCCTCGGCCTCCCAAAGTTCTGGGATTACAGGCGTG…
TGACCTAGTTAA	LRP5L	GGCCATGGCTGCTGCCCGGACCTCACTACACACACAACCTCCTGGAGGCCAGCTGTGGGCACCAGCCTTGGCAGGCATCTGGCAGAGCCCAGGCTGGTGGGACTCTCTCTGCAGCTGCTCCCTGCCAGCCTGGCTGGACAGAGTCCCCACCACACTGGGGTCACCTCTGTACTGCTCACAGCTCACTCAGACCTTCAGGCAAATAGGTTGGGTCCTGGCTCTCTCCCAGGTGTCACAATCTCTGCAAAATTCAAAAACCTCAGGGGCCTTGTAGCCTGAGGCGTGTCAGAGACTCCTCCCTGGAGTCAGTAAACACCTACAGATTCATCCCAGCAGTGAAAGGACTGCTTCACCACAGAGGTTTGATTTATTCCTAAGTAATTGGATGGGATGCCGAGA…
TGACCTAGTTAA	RD3L	AGAAGTAAGCATGGCAAGCGTCAGGGGGCAACGTGGCCTGGCTGAAACAAAAGGTGTGCTCTAGGGTCGAGCAAGAAAGCAAGCCAGGTAAGGAGGGATAACGTAAGACTGTAGAGGGCCTTGAAGGAGGGATAATGTGAGACTGCAGAGGGCCTTGAACAGAAATTTGGCTTAAGTTCCATATCCAATATGTTCTGATATTTTTGTTACCATTTCAGAGGAAAAAAATTTATGCAGTAACAAGGAGGTTATTCAAAGGAGTATGCGGCAAGATTCGCTGTAATTTTAGTATAAAATTTGGTAGGACACTTCTGTCATCATAAACTTTACTCCTTTCCTTCTCCTAACAGTATATGCAATGTCATGTGAAAACCTTCCAGTTGACAATAATCAGTCCTG…
TGACCTATATAA	GNAT3	TCCTCTCTAGCTCTCCCGCTCTCCCTCTCTGTAACACAGACATACCTAGAGTTTTATGTCAAGAATATTTTAATCACTGATGAAAAAATCACCTGATAATCTCATCAAGTTGATGAACATTACTGGTTACAACAGAAAAGTGGAAGTTCATCGTTTTATACAGTGCAGAAAATGTATACTCCTACTCCTGAAAGAGTTGGTCAGTTTTAGTTAGTAATCCCATTAGGAAGCCTTAGTAAAACATGTATGTTCCTAAAAGCAGGGTACGTCTCTGCCAAAAAGCTATGAGGTATATTTATGCTTGTATGCAAATTATATGATGTAGCCTGTCAGTTCGTTTCTGCCATAGAACATGCAAGAATTCTGTTTATTCAGGGTGCTATTATATTCAATTTCTAT…
TGACCTATATAA	CD69	TTCTTGTTCTTGTTCTTTCTGTTCTCAAATTTTCAATGGTTAACTCTTTCCTCCCATTTTTATTTAATTCCACATATGACCTCCTCAACAAGACCATGCCTGATGACCTATATAAATGACCTCACATCCATTCCTATGTATTACCTGGTTCTTTGCATGTAGCAGCCTAAGGTCATACACTTCTCAACCAAACAATCCTACGAACCCCAATAAATAGCACTCCATATTTTAGAACTTTTAGAGTTTTATACATATTTTTCATTCATTCACGCATTCAGTAAGGGCATGGAATACATACTAGATTCCAGTTACTACGGCAGGTGTTAGAGGCACAGAGGAGACAAGTCAAAGCCCTTGCCCTCAAGCAGCTTACAGTCTAGTAAGGGAAACAGATAATAA…
TGACCTATATAA	PPAPDC1B	CTTATCCTCTTTAGCGTGGATTAAAGGTGAAGTTCTGCAAATGGGAGAGTGTTCACAGTAGATAGCTCAGATTGATTGAACACATTTGAGGAAGAGACTCCTGCATGAGATACCAGCATTTTTACAAATACTTTTTATGTACATTCTTTATTTTGTCATTTTGTCAACCCTCTCCCCAAGCACATCTTCTTTCCTTTTACTATGTCTATGTAGGGAAAAAAACAAAACAAAAAATTGCACTTACGTTACACTCCCAAAATGTGGGTAATCCGTGTCTTTCAAAAAACATTTCTGTTTTTTGTTTTGTTTTGGTCAGTCCATTGCATAAGTGACAAGTTTGGGTGCTTGTGGCACGTATGTATGAAGCGGGAGGGGGATGAGAATTGCCTGTCCTTCAGT…
TGACCTAAATAA	HADHA	AATGAGTGATCTAAATCAGGGATTGGCAAACTACAACACACGGGCCTCTAGCTAAAAATAGTTTTTCACATTTTTAAAGAGTTGTAAGGTCGGGCGTGGTGGCTCACACTTGTAATCCCAGCACTTTGGGGGGCAGAGGTGGGCGAATCACCTAAGGTCAGGAGTTCGGGACCAGGCTGGCTAACATGGTGAAACCCCGTCTCTACTAAAAATACAAAAAATTAGCCCGGCGTGGTGGTGTGCGCTTGTAATCCCAGCTACTCGGGAGCCTGAGGCAGGAGAATCACTTGAACCCGGGAGGAGGCTGCAGTGAGCCAAGATCGCGCCACTGCACTCCAGCCTGGACAACAAGAGCAAAACTGTCTCAAAAAAAAAAAAAAGTTGTAAACAAAACAAAAC…
TGACCTAAATAA	CDC123	CCGCCTCCCGGATTCAAGCGATTCTCCTGCCTCAGCCTCCCGAGTAGCTGGGACTACAGGCATGCGCCAACACGCCCGGCTAATTTTTGATATTTTAGTAGGGACGGGGTTTCGCCATGTTGGACAGGCTGGTCAAACTCCTGACCTCAGGTGATGCGCCCGCCTCGGCCTCCCAGAGTGCTGGGATCACAGGCATGAGGCACCGCGCCCGGCCTATGCTCAAATGTTTCTTGGGCTGTTAAAGTACTGCTCCTCGCAGAAGGGCTATGTTCCCGGGATCTATTCTCTTCCGTACATTCATTCCTATCTTCATTAGAAAACATCTGACCTAAATAAATCCCCCATCGATGCTAACATCTCCTTCCGCGCAATTTTTTACTTTCTAAGTCAAATCAAAAC…
TGACCTAAATAA	SELE	TGCTTTTTGATAGGGGTTGAATTAAATTCGTTAATTAAGTTATTTTTTTCTAATCAGTTGTCTTTTTTGGAATTTTTCTTCTCTTTTCTTGTTTTTTTTTTGGGTCTTGACATCTTTATGAACACAGAAAGACCAGTGCTAACAAGTAAAGAGAAAAACGAGGCTTTTACCACTACTCGTTCAGGTCTGCTGACAGTACATTTTTAGATAGACCTCCTATTTTGAAAGGCTGTAGATATAGAATATTAGCTTGACTTGAGCTCTGAAAACCTACAGAATATGGAAATTAAAATGATCCCCATTTACTGTTACCATCATTTAGATAGGGTAAGATGCAGAGATGGGGAATGTATACAATCACCCAGAAGAAATGTCAAAATGAAGAGCAGGAATATAGGA…
TGACCTAAATAA	ZNF839	GAAGCCTCTGGAAACCTTCTCTTGCTTTTTGTCCCCCCTCTTTTCTTTTCGGAGACATCTTAGGCTTCACATTTCTTCCTCTTGGTTCTACATTTTGAAGCCAGAGCAAGTGGATGAATTTCTCACTCGGTTCGTTTCTAGGGTGGTCAGGTGTGCTCAGCTGAACAAAAGCCGGTTGTATAAGGTTGATGCCATTTTATGTCAGGATCCGGCAAGGGCTCCACCTGTTTTTGAAAATTCTACAGTGGAAACAGCTACTAGTTCTGACCTAAATAAGAAGCAGCTCAACATCTACAGACCTTGGTATGTGCCCAGGGTGTAGTAAAAGTTCTCAATAAATGCCAGCCGATGGCGCTGCTGCTATTATAAGCAAAGTTAGGAGAGCCTGGGGCAGCTGAC…
TGACCTAAATAA	PSD3	TATGCCCAAGTCCCTTAACTAGAAATATCAAGTAAATCTATGTCCACCCTGCCTCCTATATGATTACTTTTTTTTGTTTGTTTATGAGTTGGTTAATTTCCCAGGTAAAGGCCAGTAGGCCAGTGGTCAAGCCTCAGGGTAGCAACTACATTTTGTACTGGGTCTTACTTTTGATGCTTTGCCAACAAAACCGTCAAGGAAGGCAGGAGTTGACTGGGAATAGGCACACTGGGACTGTCTCTGTAGGGTATGTACGCAAGGGTAAAGGGAGATCACAAACGAGAAATATGCCTGTATTCGTCCATTTTCACACTGCTGATAAAGACACACCGGAGACTGGGCAGTTTACAAATGAAAGAGGTTTATTGGACTTGCAGTTCCACATGGTTGGGAGGCCTC…
TGACCTAAATAA	TOM1	GGCATATGAGTTGTCTCTGTTTTTGTTTTTTTTTGTTTTTTTTTTTTTTTTTTTTTACCATGAATAAAGTTTACAAGAACTTGTTAAAAGCTTAAAGGAAGGGCCAGAGATGGTGGCTCATGCCTGTAACCCAGGGCTTTGGGAGGCTGAGGTGGGAGGATCACTTGAGCTCAGAAGTTCAAGGACCAGCCTGGGCAACATAGTGAGACTTTGCCTCTAAAAATAAATAAATAAAGGTTAATGGAAGAATCCAAAAGAAGTTCATGCTAAACATAACTCCATATGACCAAGCAATAAGGTTAAGTGAAGAAAGACATGGAAAGTGCCTTGACCTGAAGGTCATCTTAAATGGCCTTCTCCCCGCTTATACTCCAAATACCATTACTGAAACGTAGATCT…
TGACCTACATAA	SNW1	TTCAATAAAACTGGGGCCCAAATAAATTAAATGACTTGCCCTATAAGAATTTATTGGTGCTGAAGCTACATCTTTTTTTTTTTTTTTTTTTTTTCTGAGACAGTTTCACTCTTGTTGCTCAGGCTAGAGTGCAACGACGCACGATCTCGGCTCACCACAACTTCCGCCTCCCGAGTTCAAGCGATTCTCCTGCCTCGGCCTCCCGAGTAGCTGGGATTACAGGCAAGCACCACCACGCCCGGCTAATTTTGTATTTTCAGTAGAGACGCAGTTTCTCCATGTTGGTCAGGCTGGTCTCAAACTCCCGACCTCAGGTGATCTGCCCGCCTCAGCCTCCCAAAGTGCTGGGATTAAAGGCACAAGCCACCACACCCAGCCAAAGCTACATCTTAAACTCTA…
TGACCTAGATAA	MAN2B1	GAGTATGCCATGAGCAGGTGGGACTGAGGAATTCCGGGTGGGGCAAGGTCCCAGCTGCATCAGATGGAATCAGTGGGCATGATCTGGTGTCTGGAAAGGTGGCTTCGGGGACTCATTGTTGTGCCTTTCACTAACCTGCCCACCCACTTACCTTTCCCTAGCTGAAGTGGTGTGCTTGGGTCGCTGTCTACTGCTCCTTCATCAGCTTTGCCAACTCTCGGAGCTCGGAGGACACGAAGCAAATGATGAGTAGCTTCATGTGAGACTTGCCCTACAGAACAAGTGACTCTTGAGTAAGGGGTGGGGGGACCCCAGCCTGGCCATCCTAGACTGACACCTCTCTCCTGTCTCAGGCTGTCCATCTCTGCCGTGGTGATGTCCTATCTGCAGAATCCTCAG…
TGACCTAGATAA	SOWAHB	TAGGTATGGACTCACCTTACTCAGTCCCAACAAGACTCTATACCAGCAAATAAACTCAAAAGAAAGCTGAAATTTAATACAAAACCTTAATTTTAAAAACTATCCTAAAGGCTTGATGTTATGTAGAGACATCAGTGAAAACCACTATCCCTCTCTCAACCCAGTATTGGGTTTGGATCCTAGAAAATGCCAAAAATAGACAAAAATGTTTCCAGTTCTTTTTTTCTGACCTAGATAATGTAAAACCAAAGATTCATTCCTGGAAAAGTGCTAGGGTATTTTTGGGGATTTAAAATCAAGCTCAGTTAATGTGGTCTATAGGGCAGTCACTAAGATTGGTCCATGCTAAAACATGTCTTTGTCAACAATTGTAGGGCCAACACACATACTTTCAATACT…
TGACCTAGATAA	CYP4Z1	ATAATAGTGACACAACCTATCAAAAACCCTAAGATACAGCAAAAGCAGTGCTAGGAGGAAAGTTTATAGCATCAAATGCCTATATCAAAAAGTCTGAAAGAGCAAAAATAGACAATCTAAGGTCACACCTCACAGAACTGGAGAAAGAACAATCAAAACTCAAACCCAGCAGAAGAAAAGAAATAACAAAGATCAGGGCAGAACTAAATGAAATTGAAACAAAAAAAATACAAAAAATAAATGAAATGAAAAACCTGGTTCTTTGAAGAGATAAATAAAATTGATGAACCATTAGTGAGATTAACGAAGTAAACAAGAGAGAAGATCCAAATAAACTCAATTAGAAATGAAACAGGAGCTATTACAAACTGATACCAGAGAAATACAAAAGATTATTCA…
AAAAATAGGTCA	IQCF3	AACCAAGGGAGTATGTGAAAGTGTACAGGCTAAATAGAGAAGCCTCCAGCCCTCTCTGCCAAATCAGCTCCCCAAAGGCTTGCAGACAGGTTTCATTATCCTACTCTCTTACCCAAGGTTCTGGGATTTCTATCTGAGAAAACTGAGACAAAAACAAAAACAGAAGAGAAGGGCTTAAAAGAAATATTAGAGACAAGAGAAAAGGTTAAAAACCGCACACAAGCCAGGCACAGTGGCTCTTGCCTATAATCCCAGCACTTTGGGAGGCCGAGGTAGGCAAATCACTAAAGGTCAGGAGTTCAAGACCAGCCTGGCCAACATGGCGAAAACCCATCTCAACTAAAAATACAACAAATTAGCTGGGTGTGGTGGCAGGTGCCTGTAATCCCAGCTACTCGG…
AAAAATAGGTCA	CRIPT	TTCTTGGATGGCTAGCTAACAAAAAACAAGAAAAGAAGAGCATATGCAATAACGACTTTTTCCATTGTCTTAAATGTTTTGACCCCTAAAAATAGGTCATAAAGTCAATTTTCTATGAGCAATGTATTTGTTTCAAAACACAAAAGATGCAGACGTGTAGATGCACATACAGACTTAGCTTTCTATTCTACCTTTGATTTTCTTAATATGGTACAAACATCTCTCAGAGCCTAAAAAGAACAAATTTACTAATTTCTTAAATATTGTGACTGGTTTCTGCAAAAGGGTCATGTCCTAGGACCAATAAAGCAATTCATTTAAACTTTTTTGGCCAATATCAAAGAGATGAAATCAACTGTGTGGATTAAATTATCTACTGCCTGTTGCAATTATAACCAA…
AAAAATAGGTCA	INHBE	ACCTTCATGAATTCAATGTGGAGGGGTCTGGGTCCCCCCCCATTTAAAGCCAGTGAGGACTGGGTGTGGTGGCTCATGTCTATAATCCTAGCGCCTTGGGACGCTGAGGTGAGAGGATCGCTTGAGCCCAGGAGCTTGAGACCACCCTGGGCAACACAGCAAGACCCTGTCTCTACAAAAGAATAAAAAATAAATTAGCCTGTGTGGTGTGGTGTGGTGTGGTTGGTGTGGTGGCACGCACCTGTAGACTTAGCTACTCTGGAAGCTGAGGTGGAAGAATCACTTAACCCAGGAGGTCAAGGCTGCAGTGAGCTGTGATCAGGCCACCACACTCCAGCCTGGATGACAGAGTAAGACCCTGTCTCAAAAACATAAAAAATAAAATAAAAAATAGGTCAG…
AAAAATAGGTCA	KRTAP20-2	AAATTAAAGACTTAAATATAAAGCCTCAAACTGTAAAACTATTAGAAGAAAACATAGAAGATTGTTGATATTGGACTGGGCAATGATTTCTTAGATACGATGTAGTGACTACAGTTTACAATAGTGCATTGTGCACTTAAATATTTAGGGTGATGTTATTAAAACATCTATGAGGCTGGGAGTGGTGGCTCATGCCTGTAACCCCAGCACTTTGGGAGGCCAAGGCAGGCAGATCACCTTAAGTCAGGAGTTCACGACCAGCCTAGCCAACATGGTGAAACCCCGTCTCTACAAAAATTAAAAAATTAGCTGGGTGTGGTGGTGCACATCTGTAATCCCAGCTACTCAGGAGGCTGAGGCACGAGGATCGCTTGAACGTGGGAGGTGGAGGTTGCAGTG…
AAAATTAGGTCA	BBS12	TCAAAACCAAATTTTATTTTAAATGCATAAGTGCAACTAAAGTTAGAATTATAATCCTAAATTATCACATAAGTTATAATTACATATAAATTATAATTATAAAAATAAGCAAAATCTACCTGAAGTTCATCATGTTAAATTTTCCCCTGGTTTCTTAGCAAACCTCTTGATACCGGTTAGTATTATACTTCCAGTATCATCATCATCAAATAATTTGAAAGTCTTCAATATTTCTTCTTTTTCATCTTTTTTACTCTTTTAAAAAAGAAGCAACTATCCAGTCTTTCATTTATTTATTTTATCAAGCTGGACTTAATTAGATCTTTGGGGTCTAAAGCAGCAATGTGCCAAGTAGCTGTGTTCTGATTTTATTTATTGGTCTTTTAACAATTATGTACT…
AAAATTAGGTCA	ANKS4B	CCAATCTTTAGTCTGATATAGAACATTATGATGATGTCTGAAATCTTCCCTTATGATTGTGGTTTTGTTTTTTTTTTTCTGTTTAATTTTTGCTTTCCCTTTTTTGCAGCTGTGTTATTTAATTTATACAAGTTTAAAACGATCATAGTTTCTTGATTAATTGTTCCTTTCATTATCATGTATTATCTCTCTTTATGCCTAGTAAATTTTTTTGGCTTAAGCTATATTTTTCCTTGCTACCAATACGGGTGCTCTTCAACTTACAATGCAAAACCACCATAAGTTGATATAATAACTCAGTTGTGAGCTGAGAAGCATACTAAATACCTGTCATTTTTGTGCCATCATAAAGTTGAAAAATTAGGTCAAACTCTCATAAGTTGCAGACCATCTATGTGG…
AAAATTAGGTCA	SCG2	GCAACAGCCTCCTGGCATCTCACATCTACTTGGAGATTTTGAATGAGGTTTTGCATGTCTTTTGGATGATTGAAGATATTTCCAGGCAAGATGTTGACTCTGGGGCTTTAGAAGAACCGTAGCTTCTGGTTCTTGCCAAAAAGTTTAGTTCCACATAAATGAATTAGCCTAGTCAGGATGACTTTCTGGAGGGCTTTTGAGACCTATGCTGAACAAACTCAACATTTTAAGAATAATTGCAGAGTTTTCTAAAGCTGCGTTGATACTGGTTAGTTGAACTGGTCACACAGAACTGCTGGACAGAAAATTAGGTCAAACTTGGAGCAGCTAGCCAGGGCTTTGTTAAGATTTAAGGCAATCTTAGCTAAGGATGTCAGTGAATGAGCTGGTGTCATTGAG…
AAAATTAGGTCA	FAU	CAAAAAAATATTTCTGGCTGGGCAAGGTGGCTCACGCCTGTAATCCCAGCACCTTGGAGGCTGAGGCAGGAGGATCATCTAAGGTCAGGAGTTCAACACCAGCCTGGCCAACATGGCGAAACCCCATCTCTACTGAAAATACAAAAATTAGCCGGGCATGGTGGTGCATGCCTGTAATCCCAGCTACTTGGGAGGCTGAGGCAGGAGAATTGCTTGAACCCAGGAGGTGGAGGTTGCAGTGAGCTAAGATCGCACCATTGCACTCCAGCCTCGGTGACAGAGCGACGAGACTCTCTCAAACAAAACAAAACAAAACAAATTCCTGCATGGCCATCTGTCCAACAACTGCCTGTCCAATCTTGAACTGGCACCACCCATGTTATTCATCCTTGTAGCCAA…
AAAATTAGGTCA	VIPAS39	ACCAATTTGAAGCATCTCTCTCCGTCCTGCAAAGCAGAAACAGAGCTATGAACCAGCAGTCAAACGGAGGATACGCTGCTCTATGCAAGAGAATACGAGGTTAAAGGAGGCCTGACAAATAGTTTGAAAAGAACACAAAAACTCCCAGTCGCACTCCAGTATGTCCACAAACATGTCATTCTTTTTTAGGAAGACAAGGGGTTGCACACTGTCAACAAAGACAGCTGCTGTAGAAAATGGTATAAACTCAATGGAAAATTATGCTCTCCTTTCTCGGCATGATGGTGCGGGGGAATACTTGATACTTTAACATGGCGCCCCCATTTGACCAAGTGGAAAACTGCACATATTGCTGAGATCAGGAACACAGACTGGACCATGAAAGAATAGTACTTAGCT…
AAAATTAGGTCA	LPPR4	ACTGACAACCTACTCTTTGCCAGGCACACTTGTAGTTACCAGAAAACATAATAATGAAAATGTGCTTGACTTTACAGAGTTCACTAGTGGGTGAGGCAGACAAGATAAAAAAGGACACAGAAATACTTGATATACTATCAAATGGTGACAAATTCTATGAAGGAAAATAAAATAGTATAAAAGAATAAAGAGTAACAGAGGTCTGAGATTATGAATCTACTCGGTGCATCAAACACAACTTCCCTGAGGAGTTAAAATTTGTGCAGAGATATGAATTAAATGAGGGGTTAAGCCATGCAATTTTGGCGGAACAGAGTTCTTGGACAAAGGAACAGTAAGTACAAAGCTCCTGAGGCAGTGAAAGGCTAGGCTGGAACGGCCAGACCATTGAGGTGCAAA…
AAAATTAGGTCA	WDHD1	GGAATTGTGAAAACATGATACTAGCAAAAACAAGAATACATTTTTTAATATTTGAAAAATTTACTGGATAATTATTTAAACAAATCCCACTTTAAACAAAAAACACTAAATACCCACCCAAAGCACCCCTTTAGTAACATGAGATATTAATAACAATTACTTTTATACATCCATGAGTATCTCCTATATACTCTAACAATGCGACGGAGGTAGGTGTCATCTCCATTTTAGAGATGAGGAATTCGATTTTCAGTAAAGGAACATATTCAAGGTCACACAATGTGTCAGTTAGAATTAAAACCCAGGACTGTTAAACTCGGAGGCTCAAGCTTTTACCATACATGCAAAATCTGCAAAGAAAATTGTTCTTTAACCTATGAATCAAATGGCTTGATTGAT…
AAAATTAGGTCA	FAM217B	TGTGATGACTGATAAAGCAGAAATTTCTTGCCTATTAATAGTTTCCCACTGTTAGAAGGCTACAGCCGTTGGCAATCAGATGTGGGCTCAGGTTTTCCTTATCCTGGGGCAGGAATGCCTGGAGGGACCACGATGTGGGTCACACTGTACATTCTGTTTACTGTGGGCACAAACACAGAACTTTTTTTTTTTAGCTTATTAAATCGAGAATATTCCTGAGGAGGCATCCGCTATGGGCTAAAGGTCCCAACATCACAATAATAAATAACAGCTATGTTTACAGAGACACATTCAGGACACATGCAAAAGCTTTTCCTAGCAGGAGGACTTGGGCCTTTGCAAAACAAGCTGCTTGGGCCTCCCCAGAGGGCCCACCCTCCCATGCACCTACCCCACCAC…
AAAATTAGGTCA	WDR34	TTAGGAGGCTGAGGTGGTTGGATGGCCTGAGCCCGGAGAGGTTGAGGCTGCAGTGAGCCATGATCATACCACTACTCCAGCCTGGTGACACAGCCAGACCCTGTCTCAAAAAAAAAAAAAAAAAAAAAAATTAGGTCAGGTGAGGTGGCTCACCTGAGGTCAGGAGTTTCAAAGCAGCATGGCCAACACGGTGAAACCCCATCTCTACTAAAAATACAAAAAATTGGCCAGGCGTGGTGGCGGTTGCCTGTAATCCCAGCTACTCGAGAGGCTGAGGCAGGAGAATCACTTGAGCCTGGGAGGTGGAGGTTGTTGTGAGCCAAGATAGTGCCACTGCACGCCAGCCTGGACGACAAAGCGAGACTCTGTCTCAAAAAAAAACAAACAGGCTGGGCGCAG…
AAAAGTAGGTCA	SOCS2	CACAACAGCCCTGTAAGGTAGGGACCATGATCATCTCCAGAAGAGGCTAAATAAATTGCCAAAGATCACATATGTAGCAAGTGGTGGCAGAGTGAGGATTCATACCTGGACAGCTTAACTTTAAAGCCATGGTGCTAATGCATTCATTCATTCATCCATCCATTCATTCATCCATCCATTCATTCAATGATTATATTGGATGCCTACTACATGCTAAGAACTATGTTCAAGGTGCTGAACTACAGCTGTGAACAATGCAAGTACAAATACATGAAGCAGAGTTGGGGAGAAAGTAAGCTGGAGAAATAAGACATAAACTAGGTTAGATGGTGAACATGATTAAGGAAAAAACTAGAGCAGGGAGGAAAGAGAAATGTGCAGGGGGAAGGTCAATTCTGA…
AAAAGTAGGTCA	OR8K1	TAAAAAAAACCAAAATCCTAGACATACAAAAAGCTAAAATAATTCCAAGTAGGGTAAATTGAAAGGAAATTATGCTAAAATGCATTATAGTCAAATTTCTGAAAACCAATAACAAAGAAAAATTCTTAAAAACAGCCAGAGATAAATGATACATCATAAACAAATGAAGAAATTATTTGCCACTGATTTCTTGACATAAACAATACAATTAATAAAATATTATCTTCTCTCAGCTTAATATAGTTTATAAGAAATTGTTTTATGTCAGTTTATAATCATATATTCAACAAAATATATGTGGTCAATGGATGTATTATCAAATATTATATAACTTTTTTCAAGAAAGTCATTATTTCACTTACTTGTGACTTGTTGGGGATTATATATGTAATATTTGCA…
AAAAGTAGGTCA	KDM3B	GCAGGACAGGACTGACTTGACTACCTGGAGCAGGAATCTTTGCAGGGGTGCACATACACCCTAGAAAAAGTGAGGGTTGTCACCTGCCCTGGAAACAAAGGAAGGGCTTTGGGGAAGTGGTGGGCAGTGGCATGTGGTTAAAGAAGCTTAGAATTACAGGGTTTTTTTTCTTTAAAACTGATGTTTCATTTCACCTACTGCTTGAGCAGGGGTAAAGTTTGAACATCTAAAATGACTTTGTTTCCCCCTTTTTTTCTTTTGAGTTTATTTTTGTTGGATTTTTCTGCTATTTTCTGTGAGGCCAAGTGTGATTTTATTTTTCATTCCTGAAGTCTTGTTAATATAGGAAAGAACGTAAACTCCATGAGGGCAAGAGTTTTGTTTTATTCAATATTGTGT…
AAAAGTAGGTCA	SUPT20HL2	GCGTGGACCCGTTGTTCGGAGCTGCTCGTGCTCAGGAATACATCTTTCATTGTCTGTTTTCCCATCTCTGACTCAGCTCCCCTTTCTGTCACCAATGCTCCTAAGGATTAGCACCCAAAGAAACTACTCCGACTCAAATCCTCTCCTCCGGGAATGCTTTTGGGGAAACCCAAGTGAAGACACAGGCAATTCACCAGCTGAAGATCGAGTCCATCCCATGGCAGGGCGGGCAGCTATACCTCGCTAATAAGTGTGATGCACCCTGGGATATCAGCGGAGGGAGGGGCAGAATTTAGATCACACTCATGAGTCAGAAAAACAGGCTATGGAGTAGATCTCCCCAGAAAAGCATTATTGATCTTGTCCAATAAAACAAACAAAAACAAACAAACTGGGAGA…
AAAAGTAGGTCA	SUPT20HL1	TACATCGATAAGAATGAATGGCTGACTTCTCTCACTCATCTTCAGTCCTAAATGCAGCAAATGCTGCCGGTGCCCTGTCCATCTCCCCTTGGCACTCACCATTCTGTACACACAGACAGAGTATTACCGCAAGCACCTGTGACTTTGTCTGAGGGCATCCTCGAGCCAAATCAGCATGGGTGGCCCCTGTATGTGGCAACCAGAAGTGTCAGGGAATAATGCTCCCAGGACTGTCCTCAGTCTATGAGAAAGAAAAGTGGATGAATAAATACCCCAGCTTCCTTGCATCTAGGACGGGACAATCTGAGGCTTATTCTGTACTGTCTTCCAAGGTCCCCAGCATGGACCAGTTGTCTGGAGCCGCTTGTGCTCAGGAATACGTCTCTCATTGTCTGTTTT…
AAAAGTAGGTCA	MGA	AAGTTGAATGTAACCATTTAAGTGGTTACTCAAAGCAAACAAAAAATAAAAAAGAAAAACAAGCGGTTACTTGGTACCTGCATGATGGTAAATCCAAACTGGATCCCTGAAATGTGTGTGGTGGTATGATTATTTTTAGAATATCATCTAAAAACACTTAAAAGTTCTCATAGGACCCTCAGATTCTTGACATCTCCCGACCTCTCTAGGTTAGGCGGACTCCACTTTGAAAAACTATGGATAGTTTTCCTCTCCCACCGAGATCTGTAGTACTGAATCTTCAAAGTTCAGCGTTTTTTTTTTGTTTTGTTTTTTTAAAGTATCTAGTATTTAGTTATATGTTTGCCTGGTGTAGGGAAGGAGTACCAAAAGAGAATCTCCATTCCCCTTCTTCCCAAG…
AAAACTAGGTCA	LEO1	CGCATGCCTGTAATCCCAGCTACTCAGAAGGCTGAGGCAGGAGAATCACTCGAACCCGGGAGGTGGAGGTTGCAGTGAGCTGAGATCACGCCATTGTACTCCAGCCTGGGCAACAAGAGCGAAACTCTGTTTAAAAAAAAAAAGTGTAGCCAAAACATAAACAAAAAAATCTGTCCAAGAGTCAGAAGTGATTTGTTTTATACTATTCATATGGGAAAAACACGTTTATTCTGATAGCCAGGAATATGGACATGGTGACTCACCAGACCAAACTGTAATTCAATTTATTAAGATTTAGCCAGGCACTGTGGCCCATACTTGTAATCCCAACGTGTTAGGAGGCCGAGGCAGGAGGACCTCTTGAGGCCAGGAGTTTGAGGCTGCAGTGAGCTATGATGG…
AAAACTAGGTCA	MARCH10	TGAGTAGCTGGGTTTACAGGTGGCTGCCAGCACACCTGGCTAATTTTTGTATTTCTAGTTGAGATGGGGTTTCACCATGTTGGCCAGGCTGGTCTCAAAACTCCTGACCTCAGGTGATCCCCCTGCCTCGGCCTCCCAAAGTGCTGGGATTACAAGCGTGAGCCACCATGCCTGGCCCAAAGCATATCCTTTTGAAAGGCAAAAACCATGAGGCAAGTTCTTAGGTTACATCCTTATCAGTTAATACTTCAATTATCAGTTAATGCTTTACTAAGGAATACTTGATAATCAGCTGAGAACAAGAACAGAATATGGACTGGGCTACTAGAGATGAAAAGATCCTAGGGTCTGCTGGAGGACCAGCGAAGTTCAGATGGGAAAGTGCCCAGTGGAAAGACT…
AAAACTAGGTCA	ZNF620	TGATACATCTTTGCCTACACTTGATGTTGTCTCTACTTTTAGCTTTTCTAGTAAGTGTGTAATACTGTTTCACTGCGGTTTTAATTTGCATTTCTCTAATGACTAACAATGTTGAGCATCTTTTCAAATATTTAATTGCTTTCCATATATCTTCTTTGGTGAAGTATCTGTTCAAATCTTTTGCCTATTTTTAAAAATTGGTTTATTTTCTTATGAGTGAGTTTTGAGAGTCCTTTATATATTTTGGAAACAAGTCTTTTATCAAATATTTTTGGTATTTTCTCCCAGTCTGTGGCTTGTCTTTTCATTCTCTAAAAGTATCTTCTGAAAAGCAGAAGATTTAACTTTGATTAAGTCCAATTTATCATGTTTTTTTCCACTGGCTAATACTGTTTAGAA…
AAAACTAGGTCA	RPL37A	CAGACCAGATTTGAGTTCTAATTGCTGTGTGACATTGAGCAAGTTTCTTAACTTCCCTGAGATGAGTTTCTTTTTTCTTTCTTTTTTTGTTTTTGTTTTGAGAAAGGATCTCACTCTGTTGTCCAGGTTGGAGTGAAATGGTGTGATCATAGCTCACTGTAACCTCTGAACTCCTGGGCTCAAGCAATCCTCACGTTTCAGCCTTTTGAGCAGCTAGAACCACAGATGTGTGTCACCATACCTGGCCTATTATTTTTTTGTGTGTGTGGAGATGGGGTCTCGCTATATTGTCCAGGCTGCCTAGAACTCCTGGTCTCAAAGAATCTTTTCCAAGAGAGACTCTGTCTCAAAAAAAAAAAAAAAAAAAAAAAAAAAAGAAAAAGAAAAAAGAAAGAAAAG…
AAAACTAGGTCA	FAM19A1	CTGCAAGGTATTTGGAAGAAAAAAATAGAACTATGCTAATATTCTTGCTTCATTACATGCATTTAGAATGATAGTTAAGGCGAGTCTTTATTCCAGTATTTTTTTCTTAATTGTCAGCAATGCCTATCTGAATGCCTTGAATGTAATCCATTAGGTGGTCGATTAAATTGAATTATGGAAGTAACTATCTTGACCCTTATTTTAATCTCTAGAAATGAAAAACATAATGGTTACAGGTTTTCAAAATAGTAGCCTTTATTAGCAAAGGTGAACTTCCTTTTAATTTTAATTCATTAGCATAGCAAAACCACAACCAACAACAATCACGGGGCAAAAGCCATCTTGTATACTTCTATATTTCAAATGCCTGGTGTAATATGTACCTCTAGAAAGAATGAA…
AAATATAGGTCA	PDE5A	AAAGGCACCTCCTCTTAATACTGTTGAATTAGGGATTAAGTTTCAACATGAATTTTGGAGGGAATACAAACATTGAAATGATTATACGTGTTTATTTAATCAAGTATCCAACAAAAGCAAATAATTCAAGCCCCAAATTCACTGCATCTTTAGTAGATAAGCAGAGTTTTAAATTACGATTGATCTCCTGTTAGGAGGAATGCATGGATTTCCACAAGAAAAAACTGTACTGAGGAGAAACTTTCCACAGTAATGTGCCACTTTTCAGTCAACGACAGACCACATATATGAGTCCCATAAGATAATACTATATTTTTACTGTACCTTTTCTATGTTTAGATATGTTTAGACACACAAATATCATTGCATTACAATTGCCTACAGTATTCAGTACAGTAA…
AAATATAGGTCA	PCDHGA11	AACACGGGACCAAGACTCAGGGGAAAATGGGGAAGTCAGGTGTAGCTTAAGTAGAGGTGTTCCATTTAAGATTCATTCTTCTTCTAATAATTACTACAAGCTAGTAACAGATGAGGCCCTGGATCGGGAGCAGACCCCAGAGTACAACGTCACCATCGCAGCCACAGACAGGGGCAAGCCTCCGTTATCCTCCAGCAAAACCATAACCCTGCACATTACTGACGTCAATGACAACGCGCCGGTTTTCGGACAGTCAGCCTACCTGGTCCACGTGCCAGAAAACAACCAGCCGGGTGCCTCCATAGCGCAAGTCAGTGCCTCTGACCCAGACTTCGGGCTCAACGGCCGTGTCTCCTACTCTCTCATTGCCAGCGACCTGGAGTCACGAACGCTGTCGTC…
AAATATAGGTCA	PCDHGC3	TGGAAGTTACAGTGAGCTATGATTATTCCACTGTACTCCAGCCTGGATGACAGAGCGAGATCCTGCCTCAGAAACAAAAACCAAAAAACAAACAACAACAAAAACAACAACAACGAAAATCTCAGAAAACTACAGGCCTTATTATCAAGAAAATGACAGGCCTTATTATTGAGAAAACTACTTACATTTTTAAAAGCTGATTTTCAAAAACCAGATTGTGAATTAAGTGATGCTGAATAGGGGAAAAAAAGACTGATAAACCAGTGTATCTCTGAATAACCCACTAGATCAGTGCTTGTCAAACTTTAATGTGTTTTCAAATCACCCTGATGTTTTGTTAAAATGTAAGTCATGTCTCAGTAGGTCTAGAGGAGGGCATTTCTGCATTTCTAACAAGCT…
AAATATAGGTCA	SCOC	TCCCTTGTATTTGAGCGTTTGAAGGCATTGAAATCATTAATTGGAGCACTGCTGTAACTGTGCTGTAGAGCTGTGATTTGGCCTTTTTTTTTTTTTTTTTTGACAGGGTCTCACTGTGTTGCCCAGGCTGAAATGCAGTGGCACAATCTCAGCTCACTGCAACCTTCACCTCCCAGGCTCAAGCGATCCTCCCACTTGAGTCTCCCAAGTATGGCCCGTTTTTCAGATAGGAACTTAGGGTTACACTTCAAGGGTAAAGCTTAACGTAGATTAGAGCATATTCAAATCTCATCTTAAAGAATATCCTCACATCATGTTGGAATCTGGTAAATGCTAAAATACTGGTGACTCATTGCTTCCCCAATGTCCTTATTTGGTAGCATGCAAATAAAAATGATC…
AAATTTAGGTCA	OPRM1	ATAGTGTTGTACTGAGCTCCCTCCAAAGCAACTATAAATTTATAGGAGATGAAACATATGATTCACCAGGCATAAGAAGAAAGTTTCCGTAATCAAACACTATTGTATCCATCTTTTTAAACTCCAGCTCCTATCACAGCACCTGGTCCAAAGCAGATCTTTAGTATTTGTGGAACTGGCTTGGATTGTGTTTAGGAAATTTTGTCATTGGTAAACCTAAGGAGAGTCAAGAGAACAACGTGACCAAAAAATAAAACTAAAAAAAAAAAAAAGGGACTTTCATTGTACTGGTAGAAAGACAAAGTTTATAATCTGGCTTAGTTTCTTTTTTTGTTGTTGTTTGTTTTTTGGTCAGGGCAAATTTAGGTCATTATTTTTAACACTGGAACTGTAGTTTCA…
AAATTTAGGTCA	CHL1	AGGGTTCCAAAGCAGCAGCAGAAGGTATCTCTAGCAAGCATCCGCTCTGGCTGGGGACTGTCTTCTGGTTCCAGCCTTACTGGAAGCTCAGGCTGTAGAGTTGTGAATTCCTGGGGCCAGGCAAGCCTAGATGTGTTGCCTGCTTTTGATAATGTATCAAAAATATGAACTCATCCTTGGAAGCGACAGCTATGAGGTGTTTCTTGGATGTAGAAATTTAGGTCATCTGTCTTCCTTTTGCATTGCCTTAAAAAGTACGATTTCCTTTCTTGGTTTATCATTTGCTGGCCTTCTTTCTTTCCATCCTTCCTCCCTTCCTTCCTTCCTTCCTCCCTTTTTTCCTTCCCTAGACTTTCCCTATCTCCCTCTTTTCTTTCGTAAAATTTGGTTGCCTGGGAT…
AAATTTAGGTCA	DUPD1	ATCTTCCAACCGTGCATAATAAGTTTTGGGTTTTTTTTTTTTTTTTTATAAGGTCTCACTGTGTTGCCCAGGAGAGCAGTGATATGATCTTGGCTCACTATAGCCTCAGCCTCCTGGGCTCCAGTGGTCCTCCCACCTCAGCCTCAGCCTCCTGAGTAGCTGGGACTACAGGCATGCACCACCACACCCAGCTAATTTTTGCATTTTTTTGTAGAGATGGGTTTTGTCATGTTGCTCAGGCTGGTCTTGAACTCCTGGGCTCATGCAATCTGCCCACCTCAGCCTCCCAGAGTGCTGGGATTACAGGCATAAGCCACTGCTCCCGGACTGTTTTCAGTATTATTATTATTATTTTGAGATGGAGTTTCACTCTTGTTGCCCAGGCTGGAGTGCAGTGGT…
AAATTTAGGTCA	RAB40A	TGACCCATGAGCATGGTAAGTCCTCCACTTATTTAGGTCTTTAATTCTCTCAGCAATGATGTGTGGTGTTCAGTGTACAGGCACTGCACATCTGTGGACAGATTGTTCATAAATATTTCATACTCTTGATGATGCTATACATGGCTTTGTTTGTTAAACACAATTGCTAATTACTATATTTTCACAGTACTATCAGCAACCAAGTGTTTAACATCAGTGAGGCATTTTTTTGGTTGAAAGCACAGCTTACTCTAGGATGGAAAAGGTATTTGATCCTTAACCTGTGTTTACCTGTATTTCCGTATCTGCTTTTACAAGTCATTGGCGATATATTGAAACTATGGAGGAAAATGTTCCAGAGACAATTCTACAGGTCATCTTCAGAAATCACACCAAAAG…
AAATGTAGGTCA	SPATA33	AGCCTCCCAAGTAGTTAGAATTACACGTGCACGCCACCAGGCCCAGCTAATTTTTGTATTTTTAGAAGAGACGGGGTTTCACCATGTTGGCCAGGCTGGTCTCAAACTCCTGACCTCAGGTGATCAACCAACCTCGGCCTCCCAAAGTGTTGGGGTTACAGGCGTGAGCCACCACATCCGGCCTCCCAAAGTGCTGGAATTACAGCCGTGAGCCACCGCGCCCGGCCTCCCAGAGTGCTGGGGTTACAGGCCTGAGCCACCACACCCGGCCTGGCCAGCATATTTTTTGTGGCGGGAGGTAGATGTTATCTTTCATCTTCTCTCAGGGCAGAAAATCTCTACACATTTCCTTCATGATGATGACACGGTGGTACTATAGCTTTTCACACTTCTAACTAA…
AAATGTAGGTCA	C9ORF84	CATCCTTGGAGGAGTCAAGTCGGTTAACAGCATTTACTTGGTATATATTATGTACCAAGCACTGTTATAAGTACTAAGGACACAGTACTTAAAAGACATAGAAGTAGTCTCTGCTCTCAGTGGGTTTTAGACTGGTAAGGAGGATACAGCAACAAAACCATTAAATATATAAACTAGTATCTGATATTGATAAATGTATAGAGAAGAGACAGTAATGCTAAGTGATATGAAATTGCGGGAGTAGGGAGTGCTATTTCCTAAGATAGTTAGGGAAATGTCTCTCTCAGGAGGAGGACATTTGAGTTGAGACCTGAATCATGGGAAAGCAACAACCATGAAAAATATGGGGGAAAAGCCCTTCAAGCAAATGCAAAGTTCCTGACTCAAGAACGAACTTGA…
AAATGTAGGTCA	NRL	CCAGGGAAATTGTAGAGTCTCTTTCCTGGGTGTCCACTTTGGAGAGCTACATTCCATGGGCATGTGTGTGGGGTCCTGCCTCTCCATGATCCTCATTCCCATTTTGTGGTTGGTTCCTAGGCCTTAGGCTTTTTTATTCTTTTGAGAAAACAGCAGTAGATCCAGGCAGTCACACAGAGAAGCTTGAATGGTGACGATGGTTTCTGCTCCTTAAAACAGAAACCCAGGTGTGGGAAGAGAGTGATGTCATCTGATCTAGGTTTTCCAATATGTGTATGGAAAGCATGGTAGGAGAGACCACATACACATGCACAGACAGACATATATACATGCCTCCCCAGGGAAGCTGGGTAGACTGCAGGCATTCTGTGCAGTTCTCAAACTTTCTTTCTTTTCTCT…
AAATGTAGGTCA	DBP	AGAGTAAGTCCCTGGCGTGCTGGGGGCAGTGGTCACACACGAGGGGGTTCAAGAGTGCCATCCCTCTTTACTCTGGCCTGATATTCCCGCAGATGATGCCTACTTTCTTCAAGACCTGAGCCTGGAGCTCCTGTTCCCTGAATCCTTCGGCTTCATCACCTATCAGGGCTCTCTCAGCACCCCGCCCTGCTCCGAGACTGTCACCTGGATCCTCATTGACCGGGCCCTCAATATCACCTCCCTTCAGGTGACCCTCTGTCCGCACCGCCCTTCCTAGGCCTGGGTACTCCACTCACTGGCCTGGGCATCCCCTTGCTCACCTGCCCTCCCTCTCCTCATAGACTGAACTCAAGTAGGTAAGAGGGTCAGACCACCTTGGGGGTGGGTGGGGCTGAGAAC…
AAATCTAGGTCA	NMT2	GGAAGCCCCAGGGTCATCTGTAAACTTTTCCTTCCTTCCAAAGATTAATGCTGTAAAACATTTGTATTATATAATACTTCAATCCAGTACTGTACCGATGTACTTCAATCCAGTACTGTACCAACTTGTTTCCATTCTGGGGAACAGATGTTCCCTGTTTGTCATTGTTTTCTAGTGTTTCACTGGTTTTTGATGCCCTCATTTTATTTTTCCAGGATTATTTGTTTTCTTATTCTTTTTTAGAGCAGTTCTTAGTCAAAACTTCTTGAAAATTCAGATAAATATATGACTGCTGAGTTTCCTTTGCCTTAAGTTTTAAAAACTCTTTTAGAGAACCCTTCTGGCAGGTTAGAGTGGATGATTTGATTGATAGGCTTGCTCCTGGCCAGTTTCCTGTTG…
AAATCTAGGTCA	COG5	TAAAAATTTTAATGTGATATTATCTAGTGAAAATTTCAATTATAATTCTACAATTGCATTGTAAATCACTTTTATACCCCAAGAGGTACAGGTACGAGTGATGAAATTATGGAGTTTGTAAATGTTTTACATTTGCTATACTTAAAATCCTACTATTTCACAGTGTTGGCTACTTTTCATATTCCAGTCCTTGGCCTCAGTAACTTAGAAACAGGTATGTATGAAGGAAAAATGAAGCAGAAAATAACAACAACAAAAAAAAGAATCAGATATGGGCCAACTTTAGAATGGTCTAATTGCTCAAACTTTAGAGTCTTTAACCTTTAGGCAAGGAGTTGAAATTAAAAATAGCCAAGGTACTTAAGGATGTCAGGATCTTGCAAGAAACCGCTGGAAGCA…
ATAAATAGGTCA	S100A4	GTTCTGGACACCAACAAGGACTGCGAGGTGGACTTTGTGGAGTATGTGCGCTCACTTGCCTGCCTCTGTCTCTACTGCCACGAGTACTTCAAGGACTGCCCCTCAGAGCCCCCCTGCTCCCAGTAGCCTCTGCTCCAGGGGGTGCGCTGGCTGTCGGGGGCTGGGCATGTCTCCCACACCCCCTCCTACCCTCTCTCCTGTACCCCTTTCAATCTGGACTTGCCCAGGTCTTCTGCGATCAGTTAACCCATTTTACCTAGGAGGCCCAGAGATGTGAGGGCTCCTTCCTCAGGATGCCCAGCGAATGAGGGGTAGAGCCACTCTGGGGCCCAGCCTGCCTGCCGCACCCCTGTGGCCTCCCTTGTGGATGGGAGGAGGCGGGATCTGCTCTGAGGCCCT…
ATAAATAGGTCA	C22ORF15	AAAGGAAGGAAGGAAGGAAGGAGGGAAGGAAGGAAGGAAGGGCAAAAGAGCGAAAGAGCAAAAGAGCGAGAAAGCAAGCCAGCCAGCCGGGCGCAGTGGCTCACGCCTGTAATCCCAGCACTTTGGGAGGCCGAGGGGGGGCAGATCACCTGAGGTCAGGAGTTCGAGACCAGCCTGGCCAACATGGAGAAACCCTGTCTCTACTAAAAATACAAAATTAGCCAGGTGTGGTGGCACATGCCTGTAATCCCAGCTACTTGGGACGCTGGGGCAGGAGAATCGCTTGAACCCAGGAGGCGGAGGTTGCGGTGAGCTGAGATTGCACCATTGTACTCCAGCCTGGGCAACAAGAGCAAAACTCTGTCAAAAAAAGAAAGGAAGGAAGGAAGGGAGGGAGGG…
ATAAATAGGTCA	ATP6V0A2	TGGTGTTGGGCCTTCACCCGACCCCTCTAGGGCTGACTCAGGAATCTGGGTCAGTACTGGACTGACGGAGCTGGGGTCTGAGTCAATTATTGTCTGAACTTCAGCCTTTGAATTCACCTTCACAGTTCTTACTGTATCTTTTTGTTGTTGTTGTTTCTTTTGAAACAGAGTGTCACTCTGTTGCCCAGGCTAGAGTCCAGGGATGCCATTTCAGCTCACTGCAAGCTCCACCTCCCAGGTTCAAGCGATTCTCTTGCCTCAGCCTCCCGAGTAGCTGGGACTACAGGTGCCCACCACCACGCCTAGCTAATTTTTATATTTTTTTAGTAGAGACGGGGTTTTGCCATGTTGGCCAGGCTGGTCTCAAACTCCTGACCTCAAGTGATCCACCTGCCTCAG…
ATAAATAGGTCA	TRIM25	GGTCTTAGTAAATATCTACTGCATGGAATTTGATAAAGTATGGCCCTCCTATTCATCCTCATTGGTCTAACAAGCCCTTCTAAACCAACCAGCCTGGAAAGTGAATTCCACATTCTGGCATGAATCACTAGGCCACCTCACCCATGATAAATAGGTCAGAGGGGATTTCACAGTGTTTCCTGGAAACTGCTCCACTCCTCCCTTTGGAGGCAGCATTTTATGGTAGGAAACTCCTGGCTTTGGAAAGCAGATGGGCTGTGTGCCAATGTCCATTCTTAGACACACTATTTAGTTTCTCTAAGCCTCAGTTTTCTCATCTGTAATTTTTTTTTTTTTTTGGTGAAATGAGATTCTATGCATAGCTTTCATTTCCTATCCCCTCATTCTTCTGTCTTCCTC…
ATAAATAGGTCA	ULK3	CTCCCTCTACCGACGGACAGGGGCCAGCTTCCAGCAGGCCCAGGAGGAGTTTTCCCAGGGCATCTTCAGCAGCAGAACCTTCCACAGAGCTGCTTCATCTGCTGCCCAAGGAGCCTTCCAGGGGAATTAGTCCTCCTCTCTTCTCTCCCCCTCAGCCTTTCTCTCGCCTGCCTTCTGAGCTGCACTTTCCGTGGGTGCCTTATGTGGTGGTGGTTGTGCCCAGCACAGACCTGGCAGGGTTCTTGCCGTGGCTCTTCCTCCTCCCTCAGCGACCAGCTCTCCCTGGAACGGGAGGGACAGGGAATTTTTTCCCCCTCTATGTACAAAAAAAAACAAAGCTCTCTTTCCTTCTCTGGTGATGGTTTGGTAGGATTCTTTTGTCTCTGGAAGCAGTGGGAC…
ATAAATAGGTCA	SPG7	TTAAACTCCTCCCAAACACATCCAAATGTGTGCCCTCACCCTCTCTCCAGCCTTGTCCCGTGACCAACCCAACCAAACTTCCGAAAGGGTTTTTTGTGTTCTAGGAAGTGACCGAGCCCCACAACCCTTTATGCCTGTGCGTTCAGAGGATTTGTGACCTTTTTTTTTTTTTTTGAGATGGAGTCTCGCTCTGTCGCCCAGGCTGGAGTGCAGTGGCGGGATCTCGGCTCACTGCAAGCTCCGCCTCCCGGGTTCACGCCATTCTCCTGCCTCAGCCTCCCGAGTAGCTGGGACTACAGGCGCCCGCCACAGCGCCCGGCTAATTTTTCGTATTTTTAGTAGAGACGGGGTTTCGCCGTGTTAGCCAGGATGGTCTCGATCTCCTGACCTCGTGGTCCG…
ATAATTAGGTCA	BTBD3	CAATATTGCATACTTCTCTTTCTCAAACTGTTACATCCACTTTACTTTTTTTCTTTAACTTAGTGGTGTAAGAGCCATGTGTTTTGGAGACTTCTTGGTGATGGGTATTGAGCCATATGCAAAATGAGTAAAGATCACAAACCCTTCTAAGTTCTTGTATCTGTGTTTTATGTTTTTTCTATTTTGTCTCCATCCAGCTACCAATTAATAGTATGTCTGCCTAAAAGCAGCTGGTTTCCCTTTCCATTCTAATTGATTACTTCTGACCTGAAAAGCCAGATACTAGATTTGTTAGAAATATTTATGAGATTAATCCCAGTCAGAAAGGCCTACCTGGCATGGGAGCTTTCCTGCAAGGAAGTGGTCAAGGAAGTTCAGTGGCACTTGAGCAAGAGAGAA…
ATAATTAGGTCA	PLCL2	GCAAGCCATTCCTCTCTGAACCTCCTTCCCAGGAAGATGCATTCACTTCTTCCTCTGGATTGCCATTTATTTTTTTTTTTAACTCTAATGCTCATGAAACTTTGTGGTAAAATTTTATTTGAAGGTCTGGCTCTTCTGCTACATTCTGAGATCTTTGAGAGTAGGAACCCAGATTGTACTTAGATCCGTGTCTGGCACATATGTAAGCACAAAAGCTATTGACTATATTTAAGTGACTTGAATTAGAAAAAGATGTATGAAATAGAAGAGGAACAATTAAATGCTTATTTGTATTTGATCTCATTTTAGTCTTTTTCTCTTCCCATTTCATTCTCTCCTCTCCCTTAGAAAAAAAGCACGTAAATGTTCTGTTCCTATAAAAACAATTTAAATAGAGAC…
ATAATTAGGTCA	METTL11B	CACTTACACTGTTGTTAGTGGATTTCAGTGTCTTCTGGGCTGTTTGACCTAGGACTTCAGCTCCTTGACATGCAGGCCTCTCCACATGGCCACTCACAATAGGCAGCAGTCTTCCCACATGGCAAACAAGCAAGTGAGAGAAAGAAGACACCTAAGACAATCTTTTAATAACCTCTTCTTAAAAGTGACATCTCATCACTTTCACCATATTTTATTCTTCAGCGGTGAGTCCTTAAGTCCAGCCTATACTCAAAAAAAGAGGATTACAGGAAGAGGTGAATACCAGGAAGAAAGAAGATGGGGATTCTTATGGACTGCTGTGGACTGAATGTTTGTGTTCCATCAAAATTTTTATGTTGAAATTCTGAGCCCTAATGTGTTGGGATTTGGAGATGGGGG…
ATATATAGGTCA	IRGM	ATCAGTTGCTGCTCTCGCCATATGGTGGGTTATAAAATCTTCCCAAGACAAGTGAGGCACCGAGAAATTGAAGACTCATATACATTCCAGAGAACAGGGCCTCTCTCATCCATCTCCTCCATTAGGGCCTTTCTTCATATTTCATAGATAGACAGCTGGAGCCAGTTCTCTGCTTCCTGGGCCCTCTAAAAGGGCCAAAGACTTGGACAAATCCATTGTCCTGGGCACTCAGGAGGCAAGATTCTGTGTGTGCATGAGTGTACGAACATGTGTCATGTGAGAGAGTGTGTGGGCACTGGGCACACGAAGCATGAGGGTAGGTGAGTGAACATGTGTCAGCCTACATGAGTGTATATATATGTGCACAGAGTGTGTGAGCATGTGTGCATCAAACATAAG…
ATATTTAGGTCA	PCF11	TCTATAATGAAATTCACCTTTAAAATGAAAAGAAAATGAACAGAGGACTATTTCACCCTGGTCATTTCCCTCCAGAAAATAAAACCTTTGGACGTTATTAGTTGAAACTTTCTAGTATATCTAAATAGCACCACTAACAATAGTGTGAAATTATTGAGATTATAAATACTTATTTAACAATACTTCTTAGCTTCAAATGAGGGAAGACCAGTTTTCCTCCCCAGGTTTTACTTTTCATTCATGTGTGATATCATGCTAAGAAAAAAATGGAAAATACATGTCAAAACTTAACCTTTGCAGCACACTTTATGCAGTTCATTATGTTTCAATTAGACAACAATAAAGATGCTAAAAAACTCAAAGAAACAAAAAGAAGAAATGAAAATGTTACTTTATATG…
ATATTTAGGTCA	PROL1	TGGTCATATAAAACACAGCTAATAGGAGGGGAGTTGACATTTCAGCTTAGGCCACCTGACTTGAATGCTACACACAATCACTAAACTACCTTATAATGAAAGACTCTTACATTTTATTGGCTGCAGCTGACAGAAAACATATATTTTTACATAATAACCCAGTACACCCATATGTATAACCATATAATATATCCTGAAAAGTATTAATATATAATGCAATCTGATATTTACTTCTATTCTGCTCTATCCATCCTCTAAATTCTGTTTGCTACTCCCTAAATAGATTTCATGTATTACTGATGAGTTGCATTCAAGCGTCAATGAGTGCTACTATTAAAAATATAGTAATTACTTCAGTGGTTCAAATAATTGGATTTGAGAGACAAAGCAGCGTAATGA…
ATATTTAGGTCA	HSF5	CATCTTAATATGTACCAGTGGCACTTAACCAAAAGATACAGTGATATAGCCATGTACTGTGGGTGGGACAGATACAGTCTCCTTGGCCTATAATGAAACCACTAGGACTTTATACAGTTTTCCTTAATTTGTTGACATATAAATGGTAAATTATATTTAGGCTTATCCTGTTTTGAAATGATGGTAGTCATCTTTCTTACTGCTACTTTCATGTTGCTTTCTAGAAAACAGCATTTCATTCCAAAATAACTAGGATCTGCATTTAGAACAAGAATCATTATTTGTCCTGACCTTTTCAGTCCTACAGAGACGCATCTGTGGTTCTTTTGTACTTGCCATAGATGTAACCTAAAAAGTTTTGGCATATTTAGGTCAGCCTAGCGGAACTTTTTTTTTCAT…
ATATTTAGGTCA	CXORF38	TAAAATTTATACAAAGTTTCAGAGAACTACCAACTCTCTAGTTAATTTTGATGAAGATGTTTTCATTAATAGTCTGGTTTAGTATTAATTTAACCTTGAAATAAGAAATTGGTCCTGATTTGCCACCTTCATTTTTCCATCTGCTGAAATGCCATTTCAGAATGTATAAAAGTACTTTCAGAATTAGAAGAAAAGTGAGAGCTTCAGCAGAACGTGTCAAGTCGCTAATAACAGGAGTCGAACCTTATGTTTGAAAATTAACTGAGTGAGTTAAGTGCAAGCATAAACTAAAATTTATATGACTTTGAATTTAAGAACCACTAATAACTGTGTTCTAATTAACACAGTAATCTGTTCAGCCAAAGGATACTAACAGCCATTCTTTGGACTGTGGTTAAT…
ATATTTAGGTCA	TDO2	TAAGTATTGGCAAATGATGACCAGAATATAACTAGTAATACATTTGATAATGCTATTGCAAAAAATAATGAGGATGTGTGTGTATGGGGGCCTTCCACTGTAGTTACTCTCCTGGATGAAGAAAATAAGTTATTTTTAGATTAGCTTGCAGTTTCTCTGATGCCCCAAAGTCAAGTCTTTCAATGATCAGTTCTTGTGATGTAAAAGCAAATATTGAATTGATACTACTACTTAAGAGTGAAATGTCATTTCTTTAAAAAATTTTTTGTTTCTAAAATATCTATTTTTTCCAATTCATAGGAAAATTTGTTTCCTTATTTGTTTTACTAGTATGTTGACCAATAAGTGAAGGAAACTTCTCAGCTCAAAAGGCTTAAAGAGAGTGGAATAAATTATTTA…
ATATTTAGGTCA	IFNA13	GGCCTCCCAAAGTGCTGGGATTACAGGCGTAAGCCACCGCACCCGGCCTGATATTTCATTTCTCTTATTAACATTATCTTTATTATATAACTCTATTAAAAGTTAGGGAAGTGTCCTCTGAAATTATCAATTCTCTTGTTTCTTACTAGAAATATAAGAAGAAAAAAACTGACCTTCTAAGTTTACTTATCCAATAGTGGAGAGCTTGGTGCAATGAACACTGACCCATTTTCCAGAGAGAATATTGTACTCTCAAAAATTTCTCTTTCTTGTGTATAAACTCTTGCAGTTGGTATATTTGCAAGATGGGGTTCGGTAAATCTGAAAACACACTGTGGACCAGGAGTAATTACTTTTCTTCCAGCCCATACTTACGTGTTACCTTGACCTACATCCCTT…
ATATGTAGGTCA	NAGK	CTTTTTTTTTTTTTTTTTTTGAGACGGAGTTTCACTCTTGTCACCCAAGCTGGAGTGCAATGGCACAATCTTGGCTCACCACAACCTCCACCTCCTGGGTTCAAGTGATTCTCCTGCCTCAGCCTCCCAAGTAGCTGGGATTACAGGCGCCTGTCACCACGCCCAACTAACTTTTGTATTTTTAGTAGAGACAGGGTCTCGCCCTGTTGGCCAGGCTGGTCTTGAACTCCTGATCTTGGGTGATCCACCCCCTCGGCCTCCCAAAGTGCTGGGATTACAGGAATGAGCCACCACGCCCGGCTACTTTCTTCTTTAAATCAATTATATGGCCATTATTTATTTCATAAATAGGCATTCAGTGACTTTGAAATATTATGGTCCAGATAGAGACAACAGGGT…
ATATGTAGGTCA	ABHD17A	CCTGGGACGGAGCGGGGGCTGCGGTTGCCTGCAGGCTGGAGGAGCATTTTGAGCTGGAAAAGGCACGAAAGCTGGGGGGAAGGCACATATGAGAGAAGGCCTGAAAAGCAAGGCTTCCCACCAATTCACACTCACACTTCCAGGCTGGGCCCCTTTGGTGTCTGCAGCCCTTTCTGCCCCTGTCCCTGTCACTTCCTTAGAAAGGCCTGCCCTGACCACGCTCTGAGATTCTCCAGTAACCTTCTTCCATTTTCTTTTCTTTACTTTTTTTTTTTTTGAGGCAGAGTCTTGCTCTGTCGCCCAGGCTGGAGTGCAGTGGCGTGGAGTAGCTGAGATTACAGGTGCGCGCCACAACAGCCGGCTAATTTTTGTATTTTTAGTAGAGATGGGGTTTCACCA…
ATATGTAGGTCA	NPAS2	GCTCTAAAGGCGGGGTGAAACCTACTTGCCTGGAGGAAAAGGACGGGGTAGAAAAACAAAGCAAAATAAAATCCATCAAACAAAAGTTTCTTCTTTTGGAAAGGGAGGGACTTCAAAATCATGACAGGCCAAATGCCTCCTCCTCTTTCTTGAAAAGCCCTCCAAGTCAGAAGCAAGCCTGAGAATAACAGCTGCTCTTAGGATGCTCAAAGCTCCTTGCAGCTGATTATTTTTCAGGAGGAGAATTAGACACAAATAATACAAGTGGGAAATAAAGAGAATGACCTACTTTACAGGGGGGGTAAAAAGGAGCTCTGTGTGAGCGTTTTGATCTAATTGACGGTGTGGGGTTGCATGCCCAAATAAGGCGCTGCTGGTCGGATCTGCGAGGGAGAGGGC…
ATATGTAGGTCA	SULT1E1	TACACTTGTTTTCAGTGTTTCAGAGTATAACAGCAGTATGTCTGTCTGCATATCTGCCCACATTCTTTTTGTTTGACATTATTATAATACTTAATAAATGTACATATTTTCAAGATATCTGCCCAAATTCTGAGGGTCAAGATAAACATTAAAAACCGGTCCTTATCTGAGATCCATTTTTTTTTTTGACATTGACTCAAACATTTTGTAACTCAGTCTGTACCCATTACTCATGGAGAAGAATGAGGTTTCAGGGCCATCTTGCCTGTTGTTTTGTTTTTATCAGTAAGTGAATTCTTAACATTAGAAAGATTTTCTAAGAATAAATGTGTATTGAACATCTGTGGTTGCCAGAATTACATGAGTTAGGAGCATTTGTGACATCCCTGCAACCAATTG…
ATATCTAGGTCA	CRYGD	TTCTTTACAAAAATGGAATCATGCTATACATATTAGTCTGCAACTTGCTTTTAAAATGTATTATAATATGGACATATATCTAGGTCAGTATCTTATTCTGTTTGATGGTTGAATTGCATCCCATTGTTTGGAGGTCCCTTAGACCATTTCACCATTTGTCCACTTAAGTGACTGGGCTTTTCCAATGTTGCTTTTACCAACAATGCTGCAAAGAATAACATTGTACATATACGCTAATCCTGACATGCCATAATTTTAAAAAGATAGCGACCTAGAAGTGAGACTACCGGCTCATAGTGCAAGTTTATTTTATTTTATTTATTTATTTTTTGAGACATGGTCACACTCTGTTGTCCAGGATGGAGTGCAGTGGCACAAACCCAGCTCACTGCAGCCTCG…
ATATCTAGGTCA	CCNA2	AAAGTACCCCTTCTATTGGAAATTCTGGACAGTTATGACCAAAATGCATTGATTTCATTCTTCGATGCAGCATGACATACAAATAAGGTAAAGTCCCAAAGAAGTGGTCTGTTTAAATGAAAAATGTTAAAAGAGAATTAGAAGTTAACTGTGTATGTACTTTAATTTCAAATGCTTTTTTATATCTAAAAATATTTGAGATATAATGGCTTTTTAAAGTAATGCTTCTATTTCTTTTGACAAATTGAACTTTCTAAAACTAAAAGAGTCTTTTTATTTTTAAAACACAAGTAGAATGATTTAAATAGGATTTTAATGAATTTTTGGCAAGTGGCTGTTTTAATTTTTAAATTGAGAAGTAATATGTGGAAAATTAAAATATATTCAAATGTATTACAA…
TAAAATAGGTCA	TCEAL6	AACGGCATCCAAACACCAGCTGATTAATAAGCTAATAAAACACAGACTTCAGTGGCCACACATGACAAAGAATACATAATTTGCTAAAATACTTTAAAAAGTCACTAAGTAAACAATAACCCACGAGAGAGTAACAACAAAACCCAAGGAAGAGGGAAAATCTAATTTCCAGAGTCAACATATTAGAATCAAAATATACAGATTTCAACAAAACTTTGTGAGGCATATAAGGAAATAAGAAAACATAGCCCATACACAGGAAAGAAATAATTAGATACTATCATGAAAAAGCCCGTGTATTAGAATATCTAGAAAATATTTTTAATCAACTGTCTTATATATGCTCGAAGAACTAAAGGAAATCGTAAACAAAGGACTAAAGAAAAAGAGAAGAATGTC…
TAAAATAGGTCA	TRIM36	CAATAAAGAGTGGTAAATACCACCAGGCATTGGTGTAAATAAATGCTCAGGACCCAACTTATGTTCTCTAAAACTCTTGCCTCCACCACTTTCTTGGTCTTGGGTAGGAATCTAGGCAACTGATAAGGATATTTTGTCTGGAGTATTTTCTAGTAGCAAGTGATCAGGTGGACAGCCCTTTTTTAAGAGCGATCTTTTCAGGGAGGAGAATGGCAGCTAATGCGGCCAGATGGCAAAGGGATCCTCAGATCAGAGATTTTAGGGTTAAGAACAGGAAGGGGTTAGAGACCATTTAGTCAACACCAGTCATTTTATAGAAGAGAAAACTGAAGCTCTGAAAGTTGAATGGACTTACTCAAGGTTAATAGAAACTAACAACTTTCTACCCGATATCTGTCT…
TAAAATAGGTCA	KDELC2	GGTTAAGATGAGAAAGAAAACAGGTTGGTGCAGGCTTAGTATTGCTAAACGCTAGTGTGTTCAGGTACAATTATATGGCTTCCCTGACGTGTTCTCAAAAAAAAAAAAATACTGGGTGTTAACCCAAATGTTATGTAATTTATTAGGCCATGTTTTACTATAATCCAGTACCGGCTAAACCTCAGATTATTTCTCTGGAAATTGTTTTAAGTCAGATTTTGAAAGAGTGTGAGCAAAATGTGTTCCATACAATTTTTTTAAGCGATAGTTGGAACAGAGCAAAGCTTTCTATTTAAAGCAAGGAGACATCCCCACAAAATAAAATTTATCAGTGAAAGTAATACCAAGTAATGTTACACTTTAGCCCTAAAATTTACCGGCAACTGACTACCAGTTCCT…
TAAAATAGGTCA	C14ORF119	TCTCACCTGGGAATTTGGCTGGAATGCAGCATGGGGTGTTGAGTGTTTCTGTAAATTTTCTAGCATTAGAGCCTGGTATAGAGAAGGGTAAAAGTCAGAAATGATGAGGAAAAAAAAGAAAAACAAACCCCCACCTCTACCACAACCTCTAAATTAAACGCAATGACTTAAATACACACAATTAAACTGTATTCCTTTTCCAGGGACCTGAAAACCCTTTACTAACACTGTTCTCATTCATCTTCAGAAGACCCATAAAGGTAGCCATGGTTACTGTTACTAAATGTACAGATATAAAATGCAGGCACACAGAATCAGTGACCTGGCTATGTCATAATATCAGTAATAGAACCAGTACTAAAATCCCTATTATCTTCTGCACTTTCGCCAAGTGCCCCT…
TAAATTAGGTCA	USP9Y	GAGCCACCATGCCCAGCCTTCCCAGTTTATTTTTAAGCCAAACAGTTTGAGGTTTGGGGAAATTGACTTTTCCCAGTCTGGGGGATGAATCTGTAGGGATTCTGTAGCATGGGGACACAATTACTCATCTGCAAAGAGGAGAGAGGAGGAAAAAGGAAAAAGAAGGTTTTGTTTTTTTTTTTTCAAGGGAGTCCCAGTGATTCAGGATGTATCCAAGAGAAGTGCAGACTGAAGGTGGCTGGTTACTTACCTGGAAGGAGGGGAAAACGGCATCCCTTAGTTCCTGTGTGTTTCCAGTGAATACCTGGGGTACACGAGGGAGAGAAAGAAAAGGCGTCCCCTTTATTTCTTCTGTCTTTATATCCCTGAGTCCCAGTGACTCAGCAGGGTGCTTTCACG…
TAAATTAGGTCA	DECR1	TCTCCAGCTGAGCCTCCAGATAAAAACAGCCTAGTTGACACCTTGATTGCAGTCTTCTGAGACCCAGAGCCAAGGATCCAGCTAAGCTGTGCCTAGACTCCTAACTCCTGGGAACTGTGAGATAATAAATGATTAATTGTTTTAAGTTACTTATTGTGTTACTCCATTCTCACAATGCTATAAAGAAATACCTCATACTGAGTAATTTATAAAGAAACGAAGTTTAATTGACTCACAGTTCTGCAGGCTATATAGGAAGCATGACTTGAGAGGCCTCAGGAAACTTACAATCATGGTGGAAGATGAAGGGGAAGCAGGCTGTCTTACACAGCTGGAGCAGGAGGAAGAGAGAGGGTGGGAGGTGCCACACACTTTTAAACAACCAGATCTCCTGAGAAC…
TAAATTAGGTCA	MYH15	ACCCTGCCCTTCTCAAAGGAAAGAGAACTCTCCCTGGGGTCCCACCGGCTTCTCTGGGATCTGTCATGTTATCATACACATTAATTTTAAAAATAATAATATCTTTCTTTGTATTCCCACTGGTTTTAGGTTTCTCATTTCTCTGTTGTATTATGGTTACCACCTGCCTGAAATCTTTGGTCTCATTCTCCCTCATTCATGAGTTCTGTCCTGCATCCTGCTACCCATTCAGTCTTTGTAAAATACCACTAGTTTTAAGCCAAATTTTGCTGAAAAGCCTTCAATAGTTTCCAATAACTTACAGCAATAATTCTCAAATTGTGCTTCACTGAACCCCATGATAGCGCTCATCTTGAAGTCAACACTTCTTGAACCAGAACAGCTATTCCATGCTCTACT…
TAAATTAGGTCA	OR2T27	TCCCACTGGTTTAACAGTTTTTAAAATAATAAAGATACATTATAAATCAGCTGATGGAAAGCTCTGGCATAAAGCTGGTAATATTTCAAGAATGAGAACTGAAAAATGCATAAGGATATAATGTGGGTTTCATCAGTAAAAATCTGAATTTTCATCGTTTTCCATCCATCCACTGTGGCATGGTTGTGGTGGAATTGTACTGAGGGGCCCTGGTGTGAAGTTCCTGTCTACCAGCCAGTGGGCTGCAGCTTCCATCATTTTTATTGTCCTTTGTTCACATACCAAATAAGTCAAACCTGCTGAGGTCTTAAAACCATTCTGAAAGTGCACCTGTGGTCACACAACACACGTTCATGTGCCTCAATTCTAGGCTCGAAGACAGATGATGTCTTACATTCT…
TAAAGTAGGTCA	AGR2	ACTGTTAAAAGTGATGAAGTTTAATAGCATAAAACAAAAACCCCTCCTTTGCTTGTCTCAAAGCATACTATATGTACCATCTACAGAACCCTAGTTACCTCACACCAAGACAGATATGCCAAAGATTCCACAGCCTCAATAGCATGTGTAGGATATCTGCTAATAATTACCTCCTCCTTGCCATCCGTCAGCCACTATGACAAACTCTGGGTTTTTCCCGACATGAGATTAGGCACATGAGTATAGAATAATTATATCACTATAATTAACTGTAACAAATCAAAGACTTTTTTTTTTAAGTTCCGGAGTATGTGTGTAGGATGTGCAGGTTTGTTCCATCAGTAAACGTGTGCCATGGTGGTTTGCTGCACTGATCAACCCAACAACTAGGTCTTAAGC…
TAAAGTAGGTCA	CCDC134	GCCTGGCCTACATGGTAAAACCCCATCTCTACTAAAAATACAAAAATTAGCCGGGCATGGTGGTGCATGCCTGTAATCCAAGCTACTTGGGAGGATGAGGCAGGACAATCACTTGAACCTGGGAGGTGGAGATTGCAGTGACCAGAGAGCCGAGATTGTGCCACTGCACACTCCAGCCTGGGTGGCAGAGTGAGACTATGTCTCAAAAAAAAAAAAAAAAAGCAAGCTTGGGGCTGTGGCAGTGGTCAGAGACCCTCTGGTAGGTGGCTGGTTGCACCCAGAGACACTGCAGTCCAGAGATACTGCAGTCCAGAGGTGTGTGTGAGGGTAGTTTGCTTCCTCTGCACCCCTCTGGCTGCCTCCCTGGCTCTCTTCCTTGCCCCTTCCGTGCAATAGTTC…
TAAAGTAGGTCA	ZBTB8OS	CTGGACAACAGAGTGAGACACCGTCTCAAAAAGAAAAACAAAAAATTTTTGTTGTAAGGACTAGACTCATTGTAATACTTTTTTCTTTTTTTGTGTGGGGGGCAGTAGAGACGAGGGTATTCCCAGGGCTGGTCTCCAACTCCTGGCCTCAAGTAAGTCTCCTGCCTGGGCCTCCCAAAGTGCTCGGATTCCAAGTGTGAGCCACTGCTCCTGGCCATAATACTTTTTGAAAGTTGACAAGTTTTGTACTATTATTTGGTACAGCCACTATTATTACAGGTATTATCATCAGCTACAGCTATTTAATTCAGTATTGAGAAAAAAACGCCAATATGTTTTCTCTTGTCAGGTAAGTTACAAAATCATTTTGTTATTTTGCCTTACTTTGTGGCCTAGAAA…
TAAAGTAGGTCA	UBR4	TTCAGTTAATTCATAAAAGTTATTTATTGTTTTTTAGTTTCTATCTTATTTCCTGGACCAGAATATTAGAAGCTTGTGTTTCATCTAGAAGTCTTTTATTAGTCTCTTTTGTCATCTAAATTTATAACATAGATGCCATTCCAAATCTTTGTGGCAACACAAGACCAAACCTCCAGTACTGAAATAAATGTGGCATTTATAAAGGAAGTTCTTTATCTGGAGTGCTCTCTCCCAATCTATTAACCAGAAATATAAAGTATATAATAAATAATTTAGGTAAAGGTGAAAATCTCCCTGTGATAGTTTGCATTTGCCTTTTATTCTCCTGGAGAGGGAAGGGAGGACAGCAGATACATTTGATCTTTTATTTCCTGAAATTTCTCCAAGACAGCTTTTGCA…
TAAAGTAGGTCA	ERCC6	ATTTGCAAGCCATGAGGAGAGCTTCCCCTAAATGAGCTAAATCTGCCTGCATTTGATCTTGGACTTCCCAGCCTCCAGAACTATGAGAAACAAATGCCTGTTGTTTAAGCTGCCCAGTCTATGGCATTTGTTATGGCAGCCTGAGCTAAGGCAGCTGGGAAGAGGTGAACAGTATGCTTGCTAGGCCGTAGAAGCCAATTGTAGCACACCCTTCCTGGGAGAAGAGTAAGTAGTTCCCTAAATCCTGAGCATAGGCATCCAGGGAGTGAAGGACACAAGTGATGCAGAAAAATTAGATGGGGCAGGAGTATAAAAGGGCTTGGACGACTTGCTAAATAACTTGGGACCTCATTTAACTAAATTCCCTCATTAAAGACCCTATCTTCAAATACAGTCACA…
TAAAGTAGGTCA	ERCC6-PGBD3	ATTTGCAAGCCATGAGGAGAGCTTCCCCTAAATGAGCTAAATCTGCCTGCATTTGATCTTGGACTTCCCAGCCTCCAGAACTATGAGAAACAAATGCCTGTTGTTTAAGCTGCCCAGTCTATGGCATTTGTTATGGCAGCCTGAGCTAAGGCAGCTGGGAAGAGGTGAACAGTATGCTTGCTAGGCCGTAGAAGCCAATTGTAGCACACCCTTCCTGGGAGAAGAGTAAGTAGTTCCCTAAATCCTGAGCATAGGCATCCAGGGAGTGAAGGACACAAGTGATGCAGAAAAATTAGATGGGGCAGGAGTATAAAAGGGCTTGGACGACTTGCTAAATAACTTGGGACCTCATTTAACTAAATTCCCTCATTAAAGACCCTATCTTCAAATACAGTCACA…
TAAACTAGGTCA	SOX17	GTTAAGAGAAAATTCTGCTTTGAGAGCTTTGAAAAATATTTATTATTATCCAGAAAAGTTAGAAAAGATCTCAAAAAAAAAAAAAAAAAAAACAGCAAAAAACAAGGTACTACGGGGTTAATTTGTAGATTGCTCTCTCTCCTCCTATAGTTTTGTTGCTTATTTAATCATTTGCAATGTGCTTTTGCTTTATACTGAAGCCCATTTTTTTTTCAGAAAAAATAAAGCTTTAAAAGTACATCATCATTTAAATTTGTCTAAAATCAACCGCTTTCAAAACTACCAACTAGAAGTAACACCTCTCTATGATTTCTTTATGCAGATTTAATTTTTTTTCTTGTTTGAATCTTAGAGACCCAGGAACTAGAAACACTTTCTTAACTTGTCCCCTAGCCAAGG…
TAAACTAGGTCA	TMEM185A	ACACTGAGTGAGGGCTCTGAAGTGAGCAGCAGGTTGTCAGTAGGGTCTTTTGCACTTGCTGGAGAGAGGACCAGATGGCCATCTGGTTTCTGGCTTTTTTTTCCCCATGAGAGCACCAGTAGCATAAAGGGTTGGGCTTCCAGAATCAGTCCAGGTAATCCACCTCTTGAAGACTGGGGATGTGAAGCCTTGGGAAAGTCCAGTTCTTCCTGTATTTCCTCACAGACAGGTTCATATGTTCCTCTTGGCAATTTACCTTGTCAGAGCAAAAGAACACACTGACAAGTAATTTGTGCATCAGTGTCCTGTTGCCTTTGCTAGATAGCTTCCAGGGCCTGGTCAACTCTGGAAGAACTGCTAAAATTGAACTTGTGGGCCTGCAGAGCAGTGGTTCAGCTC…
TAATTTAGGTCA	POM121C	ACTAATTTAGGTCATGATGGGAAGGAGGGGGTTGGATATGCCTTGTCATAATTCTCCTCCCGTCAGAGTTTAGGCACAGCTGACCAACATTATGATCTCTATTAGAATAGACATCATAGGACTGACAAAACAGGCTCTTTTTATCAGTAAGATACCCATCTCCAACCAGACTCTGATATAGCATCACATGACAGATAGCAGTCCCTGAAGTAAATCACAGTATTTTACCCCATAACATATTTTCTTTGACAAACTTTAAAATAGTCCTGCAAAGCCATCTCTTTGGGGGAAATTTGCATTCTGTAGAGAATCTCTTTGCCTTACAGAAAAGACTCCAGGTCTTTTCTGGAGAGTCTGACACCTTTTAAGATCCAATAAGAGATATTTATCATCTATTCT…
TAATTTAGGTCA	OR1L3	TCTGGATCCCTGGAGACAATTCTGCACAAAGTTAATGAATGGTTGTTTTCTTACTGTCTCCCCTAGGAAACATCAGAGACCTAGTGGCACAGTCTCAGAAGATACTCCCATGAGGAAAACAAGGGCTATAAGTATCTACAACTTGTGAATGACAGTAAGAATCCAGGGAAGGGAGCATTCAGAATCAAGAAGCACTGGGAGATTTTCGACAATTAGATACCTTTTTGTATGCAGTTTCTTGGCACAGATTTATCTTCTTTCTGACTAGTTATTTCATGGAGCATAAATGAGAGGAATGAATACATAAGGCCAGACGTTAATGTCCTTTCCAGGCTTACCTGGAAAGGTACTCTGACCCAAGAGTACCTTTGACTCTTATTAACTGTAGTCACCTGCTGT…
TAATTTAGGTCA	LIPK	GGTGGTGAGGTCTAAGGGTTTTCAGTGTGATGTCTAAGAGTCTTCAGTGTTTTTCATGGTGATTATGATGCCTGTGGTCTATGGGCCATACTTAGAAAAACACTAATTAGACACACAGAAGCCAGAGGGCCCCTGTAAAACTAGTCTGAATGGACGGAGTGGTTAAGAGCACAGTCTTCATTTGCATTTCCTAGAGTCAGGCAACCTGAGTTCAGATTCTGCCTCCATGACCATCTGTTTGATGTTGGGCAAATTACTTGACTTTGTAAGACCCAGTTTTATTTTAAATAAAATGAGGACAATATTTCCCATCCTTTTTTAAATTGTTTTTCTTCTTTTCTTTTTTCTTTTTTTTTTTTGACAGGGTTTCACTCTGTCACCGAGGCTGGCGTTCAGTGG…
TAATGTAGGTCA	SULF1	CAGCTACTGCAGAAGCAAGTATTAAGATCATAGCAAACAACCACATCTATTGCATCCTTGTATTTTTTATTTTAAAGCAAGTATTAAATCGTGTAAATAGCTGAAGTTATCAATAAAAGAGAAGCAGTGACTGAGTTTTAATGAAAAGATCTACAATTAATAATAGAATAAAATGTCCGTGTTAAAAAGCACTTTAAACAATAATGTAGGTCAGAACCAGGCCCATTTGGGAATGCCTCATAGACAGTGTGTTACAAGCACAGGGTTGATAAAGCTTCTTGATTCCGCATCTGTACAGTTTCTTAGGTTTTACTTTTGTAACTCAATTTACAGTTTAAGAGAATGCGAACTACCTTAATAATGTCTCTGGGGTCTTCAAAATCTATGCAGTTGAGGTAA…
TAATCTAGGTCA	ZDHHC21	AAATTCTCTGTGGAATTGATTTGGCTGATAAAAGACAGGCTAACTTATTTTAAAAAGGGACTGAAAAATCCATGCACTTCCAATTGTCATGTGCAATCATGGACCTGTCAACTAATTCTTATTTTGGCAGTTTTGAGATCACTTGTCACAAATTATTCCCTCTCACAGGGGTATCTGAAGAGAAAGCAAAATAATATGCAATTCATGTAGCTGGATTCAGGTGGAGGGGATTCTACTTTTAATATGCAATTGGGTAGCTGGATTTGGGTGGGGGGGGGATTTTACATTTAATATGCAATTCTGGTAGCTGGATTCGGGTAGGGAGGAGTCCACATTTAATATGCAATCAGGTAGCTGGATTTGGGTAGAAGGGATTCACATTGAATACGCAATCAGGTA…
TAATCTAGGTCA	OPN5	CTTTTCTCTGTCCAGAAAATGATAGATACCCTCCCTAAGTCTAGATAACATGGTAAACCTCTGTTGTCCTACCTCATAATGCTGGGTTTGTAGTAGATGTTCAGTGAATACTTGAGTTAACACACAAGCATCCATTGATTCAGCATGGGACCCTGAGGAAATCTCTTATACAATAGCTATATCTTGATGGATAGGCAAGTTTGGGAAAAGTAAGCATCTCAGCATATAATAAATATACAGGACCCCCCATTCATAATATGCTTTCGAGTCCGATATCCTATTGCTCCTACAACAAGCATGAGTGACAGGTAAGAAGGAGACTGCCCATTTTACAGATGAAGTGGTTGCAGTTCAGAAAGTTTAAATGATTTGCTCAAGATCAGAGGGTGGGTATCACAG…
TTAAATAGGTCA	COX17	CATGAAGATTAAATGATGGTTCACAACCTCGACAGCCCTACATATATGGAAGATATTGCGACTGAAGGTGACATTGTTTCAACTGAATACATATTCTAAGTGAACACATTAGTTTTTTAACTTTTAAAATTTTTAAAAATATGTAGATTTCAAATATTTTCTCCCAATTCTATCATTTATTTGTTAACTTTGTCTATAGTATTGTATGTAAAACCCCAAGCCTTTATTTTGCTGTAATGAATTTCTTCAATTTTTTTGACATGCAATTTGTACTTTTGAAATGTAACATAAGTTATTCCCCCATCCCTCAGTATTAAAATATTCTCCTCCACAATTTGCTATTAATTTCATATTTCAATCTTTCCAATCTAGGTCTTTAATGCATCTAGAGCTCTTCCT…
TTAAATAGGTCA	UBE2K	GAGAGAACTGGAATTTTAAAATCTCCTCTTGGTTCCTGGGGCGGGAGTTTAAGAAATTCTCTTTTGCCTTGTGCCCCCACTGATTCGCCTCCATTGGCTATTTCCATGTTTGCCACCACAATTTTAATTACTTTTGGTAAAACCATGTATTTGTGATATTTTTATAATAGATATTTTACTGATTGGCTAGGTGAAGAAAGTGCATGAAGTATAAACTTCTGAAATGACACCCTTATTACTTATTCCAAAATGTTCTATTCAAAATGCTTCTCAGTACCAAACCATTATTACTATGCACCTTAGAAACCACTTTCTTTTTTAAAAATTATTATCTTTAGAGACAGGATTTCACCATAGGGCCCAGGTTGGTCTCAAACTCCTGGGCTCAAGTGATCTGCT…
TTAAATAGGTCA	CLEC2B	TCTGGAATGTTACTCTACTCAGCGTGAGCCATTGCTTTCTCCAATCTTCTTGGAGTTATTTCAGCAGTATGTCAGCACTGTTCACAGTATTTTTCCAAGTTATTAAATTCTGTATTGCAACTGAATGCCCTAATGTTGATAAAATCTCCCTTATCCAGCTTTATGTTTCTCTCATGATCTAGCACCCTCAGAATCCAATCCCATTGTGTACACTCCAAGCTGTTGTTATTATATATTGGTTAGGTCCAAATTCATTCTGAGTATAGCCCTTTCTCTCCCTTATAAGCTTAGCACATAACCTTAGTTATTGGCCTTATGACCAATAACTAAGAAAGGCAAGTAAGGGAGGGATTCCTGTAAGGAGGGTGTGAAGGGCACAATATTTTCTTTAAGGAAAAA…
TTAAATAGGTCA	OR1J1	AGCAAAGCTGGTTCTTGAACTAAGCCCAGTAAAAGTTTTTTAATAAAGCTGTTATGATAAATTTAAATAGCTCTAACATTTTATTTGATCAACAAATTTATATAGAGTATGCATTAGTTGGTTATGATAGATTCTAGGTCTAATCTTTCAAGAAAAAGAGAAAGGAACATGGAAACATGAAAAAGAATAGACCAAAATAAGACATCCAGCTCATATCTTAACCTGAAGTATTATTTCCAAATATGTTGAGAAATTGTCTCGTCCTTCTGGTACTGGTATTTAGAATAGAGTAACAGCATCTGACAGCCTCGCTAATATCTGAATTTATTATGATGTGAAGTTTCCAAGTCTTTATGAATTTTTCGTAATTACACTATTAAATGTTTTAAAAGTGGTAGT…
TTAAATAGGTCA	TARS2	TGTGTCCTAGATGTATCAGGGAGAGGGAAGAGAAAGGATAAAGGAAGTTGAGAGCTGGGATAGGAATTAGAGGCAAAGGGCTTATGTAGGGAGCAGAGAGCTAAAATTCTAGTCAGGCACCTCTTTCTGAGGTGATGGGGGAGTATACTGGGAGCAAACTCTTCTAGAGAAAGCATGGTGTGGTAAAAGAAAACCAAGCTTGGATTCAGAAATCACCATCAGCACTTGCTGTTTGACCTTAAATTCCTCATCTGTCAGATTAAAAGGTCTCGGCCGGGCATGGTGGCTCACGCCTGTAATCCCAGCACTTTGGGAGGCTGAGGCAGGCGGATCACCTGATGCTGGGAGTTCGGGACCAGCCTGACCAACATGGAGAAACCCTGTCTCTACTAAAAATAC…
TTAAATAGGTCA	RASGRP3	GTAAGAATTCTAATAAAAATTAAATATGCCTAGAGAAACTAAAAGAAACGTGCTATGATGTTAATAGGAGTTATCTTTGTATGATGAGATTAGGGATAACTTTTTCCTTAATGTCCTGTTTTAAATAATAAGTGTATATTGCTTTTGTGATAAAGAAGCCTTATTCTGAAAAAGGTAGTTGTAGACACAATAATGTCCACACATAGGAAATGAGATCTCAGGTAAATGTGCAGGTGACAGAAGGTGGAGCAGAGACTCAGACACATCTACTGATTGCAGAAACAGATTGTAACCTGATAGCCCGGCCCACCTGGCCCGTCGTGTGCCAGTTTCTTTGCAGATCAGAAATATAACCCTAAACGTGGTGATGAGTCTTTGGTTCCAGGTTATCTCTAACCC…
TTAATTAGGTCA	TMPRSS3	CAACCTCAGGCAGCCAGTCCTCACCGTCATCACCACTCGTGCCGAGTCATGGCCCTTGTGGCCCATGAGGTGCAGCCTCCTTGTGGCTGTCCTTGTGTCCCCCCATCCTTACCCCACTCTATGCCCTGCCTGTCAACCCAAATTTGCCCCATTGAGATCGCCCAAGGCTTTCCACACATCAAAGGCAAACCAGAGCCCTTCCCATGCCCCTGGGCCTTGGGATCTGCCATCGGCTATTCCCTGTTCCCTGCTTTCTAGGCTCACGGCCCCTCTTGGGGTTCCTCAAACACTCCAGCGTGGCCCCTATTCCAGGCTTTGGAGCTGGTGGTCGCCCTCCTTGGAGGAATTTCACAAGACTCACTTCACTGGTCACCAAGGTCTCTACTAAAACATCATCAA…
TTAATTAGGTCA	FCAR	CAGCCTTCCGAGTAGCTGGAATTACAGGCACCCGCCACCACACCCAAGTAATTTTTTATATTTTTAGTAGAGACTGGGTTTCACCACATTGACCAGGCTGGTCTTAAATTCCTGAACTCAAGTGATTCACCTGCCTTGGCCTCCCAAAGTGCTGGGATTACAGGCATGAGCTACTGCACCCAGCCAACAATAGTATTTTTAATTAGGTCATCCTGCCTTTACAATCTCTGCATTTTAAATACTCAACTAAGAGTACAGCCATTATTTGTCTTTCACCCAAAGTCCCATTCAAGTGAGAACAAAGGAATGAATAAATAAGGCATAAGTAACAAAACAACAAAAAAAGAAAATTAGAATGCGGTCAATTTCATGCAATCATCAACACCAAATTTCCAGAAC…
TTAATTAGGTCA	RASSF4	ACCCTCCCCTTCTGAGGGGAGGACGCTGACAATGGACACCTGTGTCTGATGTAAAATGCAAGCACTCACAGCCATAAAAGAGAATAAAATCGTGTCCTTTGCAGCAGGATGGATGTGGCTGGATGCCATTATCCTAAGCGAACTAATGCAGAAATAGAAAAGCAAACACCACATGTTCTCGCTTACAAGCAAAAGAGCTAAATATCGGGTTCACCTAGACATAAAGATAAAAACAATAGACACTGGGGACTTCAAAAGTGGGAGGGAGACAGCGGGGCGAGGGGTGAAAAACTTCCTATTGGGTACTATGCTCACCATCTGGGTGACAGGATCAATCCCAAACCTCAGTACCACACAATGTACAATTGTAACAAACCCGCACGTGTATCCCCTAAATTT…
TTAATTAGGTCA	NELL2	TAGTTATAATGTTGAAAACTCCTGCCCAGGTTGAGAAACTCTGCCCTAGCTAATACAATGGCTCACCTTTACTATGGGTTTCCAAACCTTATACCTTAGTTTTAGAGAAACAACTCTTCACACCTCCCCATACTCATATTTTAATGATTTCCATACTATTTAATTAGGTCAAATAATTACAGTAGCAGGTTCAACTAGAATTATTTTGGGTACCAAATACCACTGTTCTGGAGGGAGCCTCAGTGTGTATGGTACTGGAGATAAGCCCATTAACCACCAGCTTTCAGCATATGGATGAGAGTCAGAGAAACTCGAGAGTATCCCTACTTTCATGAGTTGGTTGAACACAGGTTGGTTAGGAGGACTTTTATGTGGAAATATATATGTGCATATGTATAT…
TTAAGTAGGTCA	OR10J5	TTTTCTATCAACATTTGTTGAAAATACTGTCACTGAGATACCTTAGCACTTTATCAAAAATCAGTGGCTATATATGTGGGTCTACTTTTGGACTCTCCATTTTTTTCTGTTGCCTGCACTTGCAGCACTACCATACAATGTTGATTACCATAGTCTTCAAATGAAGTAGTGTAAGTTCTTTAACTTTGTACTTCTTTCCTAAAATTGTTTTAGCATTCTTGGTCTTCCACATATTCATATAAATTTTAGAATGGGAATATGTTTCATTATTCTGGCTAGAAGATTTGGTACCCTAGTCTTAAGTAGGTCATTGTGAATTCAGAAATTGTACAGAGAGGAGGCATAACTTTAAAGAAAAAGCCCACTGAATGTGATGTCAAAATAGATATGGCTCCAAAA…
TTAAGTAGGTCA	OVOL1	CACTGTGCTCCAGCCAGGCGACCTGGTGAGACCCCAACTCTTAAAATTATTTTAAAAATAAAAAAATTGAGCTAACATTTAAAAATTAGTTGATTTCACTTACAAATCTGGACTTCTGGCTTCTCTTGGAAAATGGAAAGCTGTGGCCACGTGGGGTTTGTGCATCTGAATGACAGGATTGTGACTGCCGTTTAGATAGGGACATTCTCTCCCGTCCCCCCAACTCTGTTCTCCCCAACGGCCAGGGCCAGTTGTGTTTTCTCACTGAATTTGTAGTATTGTCTTCCCATATCTATGTCTCCACCAAAAGTTGGACTGTGAAAGGTGAATGGGTCACAGGAGTCAAGAAAAGAGGATATTCATTCATTCAACAAACATTTATTGATAACCCACTTTGTG…
TTAAGTAGGTCA	NARS2	GCGTGAGCCACTGCGCCTGGCCTATATATTTTTTTTGATCGATAAGAAGTGTATTCATTTATTTGCACAGTTCTGCAGGCTGTGCAAGAAGCATCGCACCAGAATCTGCTTCCACTCAAAGTAAATAATGTCAAGGTTTGTTGTCATTCAGCCATTCAGGAAGGCAAAGGGGAGCAAACATCACATGGCAAAAGAGGAAGGAAGAGAGAGGGAGGGGGGTGCCAGGCTCTTTTCAACAATCAGCTTTGCAAAAACTAATGGACTGAGAATTCACTCCTGCAAGGGTGGCACCAAGGCCTTCATGATCCAAACACTTCTCACTAGGTTCCACCTCCAACATCAAGTATTTTCAGATGAGATATTTTCTAGCCTGTCTTAAGAATGATTTTACAATTTTTC…
TTAACTAGGTCA	PDE7A	TTTCCAAAACTTGACTCTTTTTGAGCAGTTGATTGGAAGAGAAATGTGAAGGTGGGAAGGGTAGCATCCCTGGGCCAAGCATCGAGGTTATAGGCTGGTTTGGAGTGTATAGCCCAGGCCAGAGTGGCAGAGAATGACCTCGAAGCCAGGGGCCCAGGCTGCACAGCCTCTTACAGATGACCGCCAGTGTTTCCCTGGAGCATTGGCCTAAGATACACTCTGCTGCTCTGTCTCATGCCTAGGCATCCTTCAAGTTTAGTTGCTAGAACCTTACTGGAAGACAGAGTAATCAGAGACCTTGACGGTCTCATATTAAAGCTAGTCTCATGGCAAAAATTAAAATGTTATCTGGATTTATGCAAAGATGAGTATTATAACTTGTTAGTTCTGTAGCAAGAA…
TTAACTAGGTCA	IGDCC4	AGTTAAAGACAAGAATAGACAGCAGGGAAGGAGGATAGGAAGAGTAGGGGGTGAGGCTGTGAGAAAGCCTTTATGGTATCCAGTATGAGGGAACAGATCTCTAGACTTGCACTGGCCGGACAAAGGTCTTGAGGCTGGAGGGGAGGAGGCTGCCCGCGATCAAGTTACAGCAAGGAGGATGGTGTGGCTGGAGAGGTGGTGAGCACAGGGGGTGGTGTCGAAGGGGAGGTCAGAGAGGTAGAGCAAGCCTACAGATCAGATAGGCCTTGTGGGTCACAATAAGGACTTTGGCTTTTGCTCTGACATAGGAGCCGCTGGTGGGTTTCTAGCAGAGAAGTGGCATGATCTCATTTTAACAGGAGCACTCTGGCTGCTGTATTGAGAAAACACTCAAGGAGG…
TTAACTAGGTCA	MBTD1	CCTTGAAGTGAGTTTGAGCTTCCCAAAACCAATGATAGAAATGTCCAAGTGGTTTCTACTTGCTCTACTACTAGTCTAATAGCCTTCAAACCCAACAGCTCCCACCTCCGTACACTGTTCCTTTTCCAGACGACAAAACCGTCGCACAGTTCAGCATGTTTCCAGTAATAGTTCTGTACTTCCCAAAAAGATTGCTGCCACTTCTCCTACAAGCACCCGAAGGCGGCTCTGGTAAGCAGCTGACATTAACTAGGTCAGCATTTGTGTAATAAACATGGCCTGGGTAATTCTCGGTGAGCTTTCCTCTGCCCCCTTTATCTAAAATTTCACAGGCCTCTACACACGCCCATCTCCCTTTCCCGAATGTCCTTTTTTCTCTTCAGCACTTGTCACCAACAA…
TTATATAGGTCA	TRIM6	TGGATTTGATGGATTATGTGGTAAATTTATATCTAACTTTTCGAGACCCCTTGAATTATTGCCAAGTACCTTCATTTCTTCTCAACCGTCAGAATGCCCAATCTCCCTGTTCAAGATGAGAAATTATAGAGAAAATAAAAACTGCCTTGGTTAGCAAACAAAAAGGAAAAATTCTGCACACTGAGAAACAGTCTTTCATTCTGTTTTTTGTTTTCTTTTTTGTTTTGAGACTGATTATCACTGTGTTGCCCAGGCTAGAGAGCAGTAGCAGGATCATGGCTCACTGCAGCCTCAACCTTCCGGGCTCAAGTGATCCTCCCACCTCTCAGCCTCCCAAGTAATTGGGACTACAGGCACGTACCGCTATGCCTGGCAATTTACTTATTTTTTTTAGACAGG…
TTATATAGGTCA	TRIM6-TRIM34	AGCCCCAGAAATGAAGCCCTATGCTGACAAGACTATGGAGCCTGTAAGTTACTTCCATTTATATCAGCTCTTAGAAAATGGCCTGAGAAGGGACTCTGGGTTGGGCTTCTCCATCCCTTTTCCAATATTTCTAACCCTCTGGGTGTCAATCATACCATTTTGTATTCCAAGGGACTTAAATGTTGGCTGGGCCAGTGGCAGGGTGGTGTCCATACTGGGCAGTTTGGGTGGGGTCAGGAGAATTTCAGAGCATAAGCAGGCTTTGACCTGAAGCGTCATCCAGGGGCAATATGGAGGCAGCCATACCTAAAACCGTTGTGAAGAAAGCTACACAAAGGGTGATCTGAAATAACCTTTGCGTGGCTTCTTAAGCCTGCAGACATGAGGTAGTCACTGAAA…
TTATTTAGGTCA	ZNF69	AGCATTTACTGAAACCTCCCTTAGTTCTCCTCCACCTTATTCAAGTAAGCTTTTCCTTTTAAAAGATCAAATCAAACAGCAAAGCCAAAACACGTTAAAAAAGTTTAAAGAGAAAAAATCATAAGAAAATTAAAAGGGAGGAATTGTAACATACAGTAAATTTCTCTGAGTTTCTTTTTTTTTTTTTTTTTGAGACGGAGTCTCACTCTGTCACCCAGGCTGGAGTGCAGTGGCGTGATCTCGGCTCACTGCAAGCTCTGCCTCCTGGGTTCATGCCATTCTCCTGCCTCAGCCTCCCGAGTAGCTGGGACTACAGGCGCCCACCACCACGACTGGCTAATTTTTCGTATTTTTTAGTAGAGACGGGGTTTCACCATGTTAGCCAGGATGGTCTCGATC…
TTATTTAGGTCA	CTNND1	ACTCTTAAAGTTTCATATTTCTTTCTTTTTTTTTTTTGAGACGGAGTTTTGCTTTGTCACCTACACTAGAGTGCAATGGCATGATCTCGGCTCACTGCAACCTCCACTTCCTGGGTTCAAGCGATTCTCCTGCCTCAGCCTCCCGAGTAGTTGGGATTACAGGCACCCACCACCATACTCGGCTAATTTTTGTATTTTTCGTAGAGACGGGGTTTCGCCATGTTGGGTCAGGCTGGTCTCGAACTTTTGACCTCAGGTGATCCACCCACCTCGGCCTCCCAAAGCTCTGGGATTACAGGTGTGAGCCACTGTGCCCAGCCAAGGTTTCGTATTTCTATTCTAGATTTTGATAACTTGATGAAGACTCATTTGGCAGCAGTCTATAGGGTAAGTTTTAGA…
TTATTTAGGTCA	ZNF20	GATACCCCAGAAGAAACATAAACTTAAGAGACAAACAAATTCAGCCAAAAGAAAATGCAAATAAAAGTTCAAAACAAAACAAAACAAAAAAACCTCTAAAATTCATAAAACACAAAATGACAAACTCTATTAAATATGCCCCTATGATATCTCTTAGATAAAAGTTGGCCGTAATAGAGAAAATGAAGATAGGTGTTGGTGACTGGCAGATTCTGGGTCTACGATGAATCAGAGAAGGATGGTTTTCACTTTGTTTTACATTTTTTTAATGCTTGATGTTGACTTGGTAGAAAGATGATAATAAAGAGATTCTTCTGTCTATGTGTTTCTTTTAGATTACTCATGTGGACTGAAGAAAAAAAATTAAATTTGTTAAAGAAAGTGAGTTTGATTTAGGAT…
TTATTTAGGTCA	MYH13	CACATTTCTTAAGCTCATTTAACCACAGGACCATTTATTTCGAAGCGACCCTCCCAATCTGCATTCTGTCAAATCTACTTTAGAAAATACTTTGTGGAAGCCAGGCTCATGCCTGTAATCCCAGCACTTTGGGAGGCCAAGGCAGGCGGATCACCTGAGGTCGGGAGTTCGAGACCAGCCTGACCAACATGGTGAAACCCCGTCTCTATTAAAAATACAAAATTAGCTGGGCCTGGTGGCACATGCCTGTAATCCCAGCTACTCGGGAGGCTGAGGCAGGAAAATCGCTTGAACCCACAAGGCGGAGGTTGTGGTGGGCGGAGGTCGCGCCATTGCAATCCAGCCTGGGCAACAAGAGCAAAACTCTGTCTCAAAAAAAAAAAAGAAAGAAAGAGAAAG…
TTATTTAGGTCA	ZNF763	GGGTTTCCCCAGGTAGTTTGGTGAGAGAGAGAGAGAGTGTGTGTGTGTGTGTGTGTGTGTGTGTGTTTTGAGACAGTGTCTTGCTGAAGTGCAGTAGCCTGATCATAGCTCACAGCAGCCTCAAACTTTGAGGCTCAAGTGATCCTCCTGCCTCAGCCTCCTGACTAGCTGAGACTATAGGTACACACCACCTCTCCAGGCTAATTCTAAACAAAGATGTATGGAGTTGGGAGGGTCTCACTTCACTGCTCAGGGTGATCTCCAACTTCTGTCTTCAAGTGCTCCTCCCACTTTGGCCTCCCAAAATGTTGGGATTACAGGCGTGAGCCATGGTATCCGGCCTCCCAGGCTGTTGTTGAAAGGTTTTTGCAATCTCTCAGAGTTATGCAGCAGTTTATT…
TTATTTAGGTCA	IDH3A	CACCACGCCTGGCCCAAAGCTTATCTTCTCAATGGCACACAGCAGAAGAGAATGTGATGTTTCCCAGGAGAGGTGGGAGCCAAGTGCTAGAGGGCTCTGAGTAAGGAGAGGGGGACACATTCGTGGGTCTTGGGGGCTTTTACAACTTTTACTACTTCCCAACATGTAAGCTGAGTCTTGACAAGGAGCTAGAATTTCAGCCAGTAGAAGTGGGGCAAGAGGGCATTGAGGCTGAGGGAATGGCACGACCATAGGCACGGAGAGGTAAAATATGGGAAGCATTTGGGGGCTGGCCAGCAGTCCTAGTTGGCAGGCGCTCCAGGTCTTTGGGGCTGGAAGGAGTGGTGGGAAATCAGGCTGAAAAAAGACAGTGGTGTGAGAGGAGAGTGCAAGGGAGAG…
TTATTTAGGTCA	ZNF564	CAGCTTATACATAACCACAGAAGGAAAGCAGGAACTCTGCTAGTTTCTTAAAAACAAACAAACAGCAAAGGGGATTGAAGGTCTTTTTTCTTACCTAAGTGGATCAGTGTTGGTGAGAAGCAAGTGAATAAACTGCAGTGGGCAGGAGAGCCTGAGACCAGTCTGGAGCCTGCAAAGAGAGGGAAAGGGTGCTTCTTGGGCAGCCTGCCCGCCCTTGCAGGTGGCCTCCAGCTGCTCAGGAGTGCAGATTCTTTTTTTAATTTTAATTTTATTTTTTACTTTTATTATTTTTTTGAGGCAGAGTCTCACTGTTTTGGCACCCAGGCTGGAGTGCAGTGGCGCAGTCTGGGCTTACTGCAACCTCTGCCTCCCGGGTTCAAGCGGTTCTCCTGCCTCAGC…
TTATTTAGGTCA	C9ORF156	TTCTCACCATTCTTGTTTAAACATCACTGTGCATCTAAAATTCTTCTGGCGTTCTTCTTGGCTTAGAACCTTTAGGTGACAGAATTAAAGTTTTGCAAGAATCCTTCTAGCTTGACTTTGTGCTGCCCTCCTCTCATGTTAGGTTAGAAACCCATGAACCATATGATATTATAGCCAAAATGATGTGTGGGACGGTTCAAAGCTTTAGTTGATTCTCAAAGGGGTCCTTCACCCAAATGAGAGGTTAAGAATCACTCTACTGAGAAGTGTTTCTCAAAGTAGTACAAGCTGAAGACTACATAATTATTTAGGTCATTTCTTTAAGGCAGATTTCTAGGTCTTACATCTGGAGGAGAGGTTAAGTCTTATAAACTGCAAATAATCACATATAATTCCAGA…
TTATGTAGGTCA	ZNF563	TGGCCTTTCTGAGCATGCATTCCTTCCTTCTCAGTATGAGGCAGGACCCACTCTGAAATGGAGGGTCTTATGACCTACAGCAAGCTTGTCCAACCCATGGCCCAGGAAGGCTTTGGATGCAGCCCAACACAAATTCATGATCTTTCTTAAAACATTAGGAATTTTTGTTTTTGCTATATATTTTTAAGCTCATTAGCTATTGTTAGTGTTAGTGTATTTTATATGTGGCCCAAGACGATTCATCTTCTTCCAATGTGGCCCAGGGAAGCCCCAGGGCCACCCTGACCTGCAGTCAAACAAAGTTGGACAGTTAATTTGCTTATGGCCAGTTTTTACACAGAAAGGACAATGGAAAGTTAGAGTAGTATGTTTTGATTTTATGCCTGGATTTAGGGGAAA…
TTATGTAGGTCA	FSBP	CACCTGGCTAATTTTTGTATTTTTTGTAGACATGGGGTTTCTCCATGTTGCCCGGTCTGGTCTTGAACTCATGTGCTCAAGTAATCCTTGGCCTCTCAAAACTGTTGGATTACAGGCCCATGTGCCACTGAGCCTGGCCTCACTCTTGGCATTTTAAGTCTTAAAAAATTTTGCTAATCTAGGAATGAAAATCATTTTTAGTATACATTTCCCTGATAACTAGTGAGATTGAACATTTTTTCATATTTTAGTAGTGTTTCATTCTTAACATAATACCTGTATTTCTTCTGAAAATAACAAAATAATTATCTAAAGTATATACCCTGTGTTCTGTAATACCTGTATTTCTTCTGAAAATAACAAAATAATTATCTAAATAAAGTATATACCCTATGTTCT…
TTATCTAGGTCA	WDR83	GGTCCCAGTTACGTGGCAGGCTGAGGTGGGAGGATTGCTTGAGCCCAGGAGTTTGAGGCTGCAGTGAACATAGATTGTGCCACTGCACTCAGCCTGCATGACAGATCAAGACCATTTTCTTTCTTAAAAAGGAAAAAAAAAAAAGGAAACCAAAGCCTAGATTATCTAGGTCAGCAGGGCCATCTGGTGAGTTGCCAGAGGGCAGAAGTCACTGTCTTGTCCCTAGCACCTGACTTAAGACACAAGGTTTATGAAGTAAGCAAATGAACAGCCAGAAGCCTCCAGACTGGGGCCCCACACCAGGCCTATGGGGCTAGAGCCCTTCCCGCCAGGTAGGAGGAACACCCCACTGAACAGAAGAGGCTGACAGCCAGAGTGAAAAACTTTATTAACAACAGG…
TTATCTAGGTCA	GABRB1	ATTTATATGTCTACTGAAAATATATGGAGTTTTAAAAGCCAATTTTTAATATTCTTAAGTTTTGCATATCTCATGAGTTTAAAATAGTGTACAATTCCTTTAATTTGCAATTCCTTATTTAGAGTGGCTTTTGATCTTTTCTTATTTACTTCTGGAAGTTTTTTTTTCTGGTAATTTCTTTATACAAACCTTCTGATGGTTAAATTTGCTGAAAACATGTTCTTTCTATGTATAACTTGACTTTTCAGAAGAAGCTTTGGATTTAAAGAAGGTTACATTTTAACATAGTTATCGCAATAATCTTTTTTATCATTTATAACTTTGTTCATCTTTAGATCTTTCCTTTTATCACAGTCATAAAGATATTCTCCTATATAGTTTAAAGTTTTGAAAGTTTTG…
TTATCTAGGTCA	REST	GCTTCCCTCAAGAAAATTTTCAATTGATTTGTAATTTGGCCTATGAATTTGACCTGTGGCCTTCATGTCATGATAATTTGGGTCACTCTGAATATGCCATCCCTTGAACAAGGGCCTCTGCTAATTTTAAATGAATGCAGCTGCCCATTCGCCATTCTTCTATTTGCATCACAATATGTGGGAATAAATTTGCAATTAATAAGACATTTCCAGTAAGCAGTCAGATTGAGGAAATGAAGGACATTTAGTAAGTTTAACAAGAGACATTTCATTTTTGCCTTTTTGGACCTAAAAAAGGGAAAGAAAACAAGTTTATGTCTTTGACAACCTTGGTAGAGGCCTGAATTGTACCCTGGGCTACAGCATCTAAAAAAGCCATGTGACCTCAAACTTGATTTT…
TTATCTAGGTCA	PFKFB3	TGTCAGATGCGTTATCTAGGTCAAGAGATGAATGATGTGCCGCTGCTGGGGCAGACGCCGTCTCTCTGCTCTCCCTGTGAGCTGAAACCAGCAGTGTTTGCAAGCTTGTAGGGAGTGTGGAAGAAGGCCCCCTGGTCCGCTTGCCTCGCCTGTACGTGTGCAAAATCGGTGGGCAAGCAGCGGGCGCGCAGGTGCACCGTCATTCCCCAGGAACCGCGGGCGCTCTTTGCAGGGGTGCAGCCGCTCTCCCCGCGCGCAGCCTACAGCCCTCCCCGACCCCCGCGAACCCCAGGGCGGGAACTCGTCCCGGTGGCGCGGGCGCTCGCTGCCTGCTGTTTCCCTCTTCGGGTCAGCCCACTCTTATTTCAGGAGTGGAGTGGGACTCTCCCCTGGGCGTTT…
TTATCTAGGTCA	GRAMD1B	CTGTGTTACTTGTGATCAGAGCAGTTGATGGGCCAGGATGAGAATACAGTATTCACGTGTACCTGGAGTACTCTCAGTGACATTTGCCTCGGGGCTGGATCACATGACCTGGTATTTCCATTGAGTGAATTATCTAGGTCATAAAGGACAACTCTTTGTACTTCTGGAATCTGTTGCATCCCTTCAATATCTGTGCTGAAAGTATGGCCTGGGTACAGGCTCCAGGAGCTTTGAAAACATAATTTTGGATGTGTTCAGAAGTCCTGGCAGCATTTGGGTTTGTCTGGCATGGGGCTATGGATAGATCAATTCCACAGCCAAGGGCTGCTTTGGGAACACCTTTCTGAAAACTCAGTATACCTTATTTTTTTCTTTCTTTCGTTTTTTACTTGTGGAATC…

## Sheet: Mouse
Consensus Sequence	Gene Symbol	Promoter seqeunce (-2000~+1000 of TSS)
TGACCTATTTTT	PARP11	AAATTAACTATACTTGTCATAGTGTGTTAGTTTTATAAGACTTTCTTAGTTTAATTTATCTTTTACTTATGATTAAATTTTATACTGGGTGTGATGGCACATGACCGTAATCTCAGCCTTTGGGTGATGGAACATTTGAGATGACCTTGAGCTACACGAATAGATCCTGATTACTTTTAATAAGCTGTAGTATCAGGATGATGCTAGCTAGCCTTGAGAAGGGAGCAGTAGCAATTGAAGCAACTGTGGGCTAGTCCTTTTCAAGGCCGAGTGGGTCTCGACAAGGCAAGTTAACCAGGGAAGTTAGGACAAAATCTTTTGAGGGTTGAGAGTTATACTTCATTTTCTTTGAAGCCTTAAGAGTTAGCAAGGTGATATGACACGGTAAGTTTACAAAAG…
TGACCTATTTTT	SLN	ACTAAGAAGTTGATATGTAAGGAAGGCCATTAAGTCATAAAAAAGAAAAGGACGGTGTCACAAAAGAAGGCTTATCCCATGGACTTGACTAGTTTTTAGAGTAACATTAATGTTAATTTTTTTCTTTAAAAATTATTTTATATTTATTTGCTTTTTAAAAACATACGTGTGAATATGTGTATGGACATGTGAGAGTTGGTTCTCTTCTTCTACCATGTGGATCTTGGGATTGAACTCAGGTTATCAGACTGGGCAGCAAGCACCTTTACCGACTATCATGCCCACATTAGTGGAAATCAAAATTTCTTGTACATTTATGTTTTTAAATATGTTACACTGAAAGCGTTGCTTTTAAAATGGACAAATAATAATTTTGAACAGCTAGAAAAAGGACAGCTG…
TGACCTATTTTT	OLFR681	TTATTACTAATACACTCAATTTTATTAGCAAGGTTTTACAAATGGAGATTTATTTTTTTCTTTATTCGACTATATACTGTGTTAGTGAATTCCTTTTTGGCAGTCTTGCCTGAGAAAAGGATGGTCAGGAGGAGTGAGCAGAGGAGCCCAGTGAAGGGAGGTCCATCCTCCCTCCACTGAGCTGCTATCATTACTATAGGGATAGTCTGGGTGGCAGCAAAGTACTAGAATTGCATTTGGGGAGTAGAAGAGGCACCATTAGACACAAAGATATACTATTAACCTCTTGAAAAAAGGTTTTGATCAGTGTGAAAATATCATAGAGCTCTCTGGATTCACTACAACTTTGATTGTACTGTATCACAACCACTGACCTATTTTTTCCTAACACATACAATT…
TGACCTATTTTT	HINFP	CTCTTTCTCGAGACATTGCCTGTAGGATCTTTCTGCCTCCACAGCTGCAGCAGATTTGGGTTTACAGGCCTGTGAACACCTGGCTCAACTTGACCTATTTTTATGTTGTCTCTAAACTTTTATTTACATAGGACACAGACAAAATGATTTTTGAGGAAGTGTCTCTAGCCCAGGCTGTCTTGTCACCTACTATATAGTACCAGCTCCCGGAAACTGCCCTCAGGTTTTATGATCCTCCTTCCTGCCTCCCCTTCCCCTGCCCCTCCCCTGGGAGTACAAGTGTGTATGTGTCACCACACCAAGCTCATTGTGGTGGTTGGCTGTATTTTGTTTTCGGAGGGGAGGTCTCTCTCCCTGTCTAACCTTGGGTGGTCCAGGACTCACTATGTAAACCAGATT…
TGACCTATTTTT	EIF3A	TAACACAAAGGGGAAATCATCAATATGAGGGATATTTCATTTCACTTCTTTTAATTTTCTAGTGGTCAACTGACTGTGGGCCTACCAAATAGGTAATGTTAAACACACTTTACCTTCATGACTATTTTCCCTTATGAATGTTTATGTACAATGTGTGTGCCTGGTGCTTGTAGAGGTCAAAGGTGTAAGATATCCTAGAACTAGAGTTATGGATGGATGGTTATAAACCATCTTATGGATGCTTAGAATCAAACCTGGATTCTCTCTTCAGGAGCAAAAAGTGCTCTTAACTGCTAAGCCATTTCTTCAGCTTCTATTTTACTATTTTTTGTTATGATAATGGAGTCGAGAATGTGAGAAAGCCTTTTCTGATATTTAGGCCAAGTTTCTTTTTATTTT…
TGACCTATTTTT	ARF6	GTTCCCATAAACAACACTAAGGAAATCACTGTGTCTCAAAAATGTAAAAGAAAAAAAAAAAGGCATGAAAGTAGAAGGGGCTACTAAAAAGGAAGTCAGTGAAAGGGAGCAAGGGAAGGTGACAGAGGGGGAGAATAACTGAAAAACATTATATACACATTTGAGGGCAAAATGATTATGTACAATTAATATAATAGAAACATCAAATAAAAATTATTCTCTAGAAGGGGTCAAGAAAATAAGATGTTTCATCTGTGGTATGGTTTAATAGTTGCCTAAATTATTACTATTTGGAAGTGTTTGGAATATTTTAAAATTTACCTTTTTTTTTTTTTGAGCTAGGACCTCACTTTGTAACCTTGACTTGGCCTGGAGCTCAATATGTACACCAGGTTGGCC…
TGACCTATTTTT	HDAC9	ATAAGTTCTCTACAAAAAATTATAAATAAAAAATCATTTTACAAGCTCTGCGAATAGATGTCTAAAAGCTTTTCTGACAGGACCTTAATGCACTAAGTAGAGTGCACTAGATGGAACAATAAATGGAGACGTGTCTTAGAGTGCAAAAACATTATAGAATAAATATTAAAAATGAAGCAATGATAAGGGGAGAAACATTGCATCTCTCAATTAAAAAAAAAAAAAAAGAATGAAGCTGCCCTGACTGGAAGAGCAGCTCCTGTGGGAGAAACTGAGGCAGATTGCATATAACTCTTGAGAACAATCCCTTTCACCAGATCCAAAGTGCTGAGTATGATAACCACACCAAGATGACTTTCCCTACGAAGGACAGGGCTTCCATCCCTTGAATTTTATACA…
TGACCTATTTTT	DNAJC6	GGTTAGGTACTTACCCCTGTGACTTCTCAGAGTCATCAGGCCTCTACCTTAGGTGGCTGCTGCCTTCCTCATGGGATCAAGGGTGATTTATAAGCCAGATGTAACCATGGAAACATGAGGCTAATGGCTTGACCTTATTTGATAGACTGGATTGAACTATCTGAAATTCAGATGTGTGTGTATTCTTTAGTCCCTGCACTGAGGAGACAGAAGGATCTCTGTGAGCTCCAGGCCAGCCTGGTCTACATAGCCATAGGATAACTGACAACATAGAGAGAACCTATCTCCAAAACTTTTTTTTTTTAAATTGGTTTGTGTGTGCCATAGCATACACATGGAAGCCATAGGACAACTTTTGGGAACTGTTTTTCTCTCTGCTTTGTTGAGACAGGGTTTTTC…
TGACCTATTTTT	MPG	GAGGGTCCCCCACCTATAGAGACCCACTAAGGCCTGCCAGAGTAATAGCCACCACTCTGCTGAGAAGCTGCTGAAGGGTGCCAGTTTCCAAACCAGGAGCCAGCTGGCTCCAACCCAGCTCCTGCTTTGTCCATGGTAGACAGGCAACTGAGCCAGTCAGTGTGTTAAGCCCCTGAGACAGTGAAACTGAAGCCTAGAGCTAGCAGGGACTGGCAGCCCATGCCACCACGACTGGAGGCAGCTCCAGCCTTCCCACAACCCGTGGAGACACCATTCCAACCCCAACCTTGTCTCCTTTCAAAGAATCTCCCAATGGCATCTTTGTCACCAGCCAGGCAGGCACAAGGTACACTGGGCACAGAAGAGGTCCCAGGCTCCTTCCTCTTGGACATTCTTTTA…
TGACCTATTTTT	OLFR679	TACACTCAATTTTATTAGCAAGGTTTTAAAAATAGGAGATTTAATTTTTTTCTTCATTCACCTATATACTTTGTTAGTGGATTCTTTTTTGGGCAGTCTTGCCTGAGAAAAGGATGGTGAGGAGGAGTGAGCAGAGGAGCCCAGTGAAGGGAGGCCCCATCCTCCCTCCACTGAGCTGCTATCATTACTATAGGGATAGTCTGGGTGATAACCAAGTACTAGAATTGCATTTGGGGAGTAGAAAAGGCATCACTAGACGCAAAGATATACTATTAACCTCTTGAAAAAAGGTTTTGATCAGTGTGAAAATATCATAGAGCTCTCTGGATTCACTACAACTTTGATTGTACTGTGCCCCAACTTCTGACCTATTTTTTCCCTAACAAATACAATTTAATT…
TGACCTATTTTT	OLFR130	GAGAGGGAAGTAGGGAGGGTAAGAACTTAATAAACTAGTAAAGATATCAGCTTATTAAAGGTACATATATGTCTATTGTATTGTATTAAAGTAATCATTCATTTTAGATTATAAGAAAAAGATTAAAACCAATATGTATACTCAAATGTTTCCCTCCTCTTTTAAAACATGTGGTCTGCTCATGAGTAAATTTACGTGGTTACAAACAAAGCAACTGAGAGTTTCAGGAGGAACGCTCAGGACAGAGCTTCTTAGAAGTTGTTCAACTGGAAATAGGCACTGACATGTGAATAGAAGTTGGTAGGTATAAATGTGATAGTGTTAGGAAGAGACACAAGATGAGTGAAGAAGTTAAAACTTGATTTGGTAAGAAGTAACACAAGTGGAATATCATTCTGA…
TGACCTAATTTT	SNRPB2	CTCTCTCTCTCTCTCTCTCTCTCTCTCTCTCTCTCTCTCTCTCTCTCTCTCCCTCTCTCTCTCTCTCCCTCTTTCTGCACTGCCCTCTTAAATAGCTTCTCTTTCCTCTCTTATGAAAGTTGGCCACATCCTATTCTGTCAAATCTTCTCCTGATTCATAACTTTGTCTGCCACTCAATCAGACATCACACCATTTTCAAACGGGTGACTCCTTCTACCAACTAACATTACCTTCACTGTTTGGGATTAAAGGTGTGTACTCAGGGCAAGTCTGTATTCCAGCCAGAGATATTAAAGGTGTGTGCTAAAACCGAGTCACACCAAAGCAGAAATAGCTTCTCTCAATAAACAACACAATCCCCGGGTTCACGGTGTGATCAAATATCCTGCAACAACCTG…
TGACCTAATTTT	REX2	AGACAGAAGGCAGACACACATGTAGAGAGAGATGCACAAGGCAGTATTCAGCATGTTACAGATTTAAATTAACTGAATAGACACGCAGGATGGAAGGCTCAGATAAGAGAAAGTAGAGAATTCAACTTTGGACTCACACTTAGTTAAATTAACTAAGTTTAATATGTTCACATATGCACAATCAATTAACTTGTGACCTAATTTTCCTATTTTTTTTTTGCATAAACACAATATGGGAAAATATAAAACTCACCACAATGGGTAACAAGTAGCCCTGCATTCTTAAAGGTGTCCGTGGGCTCAGAACCCTGTTCTGTAAAGAAAGACCATCAGGTCTGGGCTTGTGCTTCTGAGCTCTCACTTCCATGCTGGCCTAGAATCCATTTTAACTCTCACCGT…
TGACCTAATTTT	DNAJB4	CTCTCTCTGTAGCCTAGGCTGGCCTAAAACTAGCCATTCTCCTGCGTTAGCCTTTTTAGTGACCTAATTTTAAAATTGATTTTTTTTTCTAAGTAGTTCTAGAAGTCAGCGCATGTCTTTGTGCTCCTCACAGTATATCAAGGGCAGGGTTTTATTACATAGCTCAAGCTGGCCCTGAGCTCACTGTGTGCCTTACACTGGCCTTCATCTACCTCAGTCCTTGAGTGCTGGGATTCCAGTGTGAACCATCACAACAGCTAAGAGTTTTTTGTTAAGTAGAAATGAAAATCAAGTTAGAGAAAGATGGTGTCAGTTGGACGATGTGTTCTACTTGTAGGTATGGGGTGTAAGTGCTGTCTTCTGTACAGACCACTCTTGTACGGTTATTAAAGCATAGCA…
TGACCTACTTTT	SLC18A2	AAACAACTTTATTTTTAAAAGGATTTACTTGGGGTTCCTTTGGCGAGAACTCAGCAGCTAAGAGCACTTGGTTCAGTTCCCAGCACCTACATGGTGGCTCACTTTCCAGGAAATCAGAGGCTATACTCCTGGCCACCTATAGTACCACAGGTGTGTGTGGCACACATATGTAGACAAAACACTCATACACAGAAAAACAAACATTTTAAATATTTAAACACAGATATGGGGATTTCAGAAGAGTTAGAAACCCCCACGTAGGTGGAGCTCTGAGGGTCTGGTGTGCTCCCTGGAGCCACATCTCTCCAGTTCACTGGGCTGGAGTTTTGTGTTGTTTCTTGTGCCTCCTCCCCCATTGTGAAGTGGCTACTAGTTATAAATACTTGAATGGGAAGATGT…
TGACCTACTTTT	CHCHD5	CTAAGGGTCTTGTTGCCCGTGAACTAGTCACCTCCCTGCTCCAGCCTCCCGAGTGTGAGAATTAGCATCATATCCCACAATACCTCGCTAAATTTTTTAAAATTAACTTTTGATCTTAAATTGTAGATTCTTGACTAAAAAAATCTATGTGACATTAAGACAACCTGGGCGCTTACTCAGACTTGGCAGTTTTATGTGCTCTTATGTATAGTTAGTTGCATGGACTGTTATCCTCTGGGTAGATTGCTGTTACACACAGGACATTATTACAAGCTTGTCCTGTTGTGTCTTCTCTCATTATCTCTAACCCTTCAACATATTCTCAATAATTTCAAGAAATACATGTAAATAGAATCATGGCATATTCTGAAATGGACTTTTTCTTTTTTACTTAACAGT…
TGACCTACTTTT	GABRA5	TCCAAAATAGTCCTAGCCACTTTGTGCTCAGCTTTCCACTCACTAATTGTTTAAATCTTCCTGCTTGCATTATGCTGTTTAGTTAAGAGAATAGCAGATGCCTTGGCATTTGTAAATCTAGAATTAACACACAATAAGTGAAAAGCCTATTAAGCTAGTTATAATTTCAAATTGACTGTTTAAAAATTTGGTGATTTTAATTATTATGTTATATTTGCATCCACCATGATGAAAAAAAGTCAGAATAGACAAGTTGCAAGAAGAAAAGGTCCCTTTGAGGAGGAGTCCTAGGGATTTCCGTGGCATTGCCTCTGAGTTTGTGGCTAGTTAGTCCTCTGCAGCTGGGAGGGCAGGGTTTCAGGATGGTGCTCATCAGGAGCAACCAGTAAAAGGAGGGGT…
TGACCTACTTTT	HIST1H2BM	GCTATGAATTCCTTTCCAAAATCCAGATTTCATGAGCAACATCAAGGGGATGTTACCTTACTGTTCTCCAACGAATGGCTTTTCAGAAGAAAGTGGACTGTTTCAGACCATGGATTGTCTGCTTATTAGTATTCTTGTGATTAGGATGACAACATTCAATATCGTCATTATTACTGCGGTCTCATCTAGGGCACATCTTTGTATACATAGCCTCTTGGGGTTCTCACTGTATAGAACTGCTGGCCTGGAATTCAGAGATTTGCCTGATTCTGTGTCCTGAGCACTAGAATTAGAGATGTGGGGCACACATGCAAAATGTTAACAGCTTATGAGTCGCTAACATAACAGCAAGGTACAACAGCTAACTACAAAGATTGATAACAGGAAAATAAAGCTAAC…
TGACCTACTTTT	OLFR1057	ATTTTTAACATTGATTACCAAAATCATAATGTCATTGGCTTTGTTAATTATGTTTTAGTACATCATTGATTTAATAATTAAATATATTAAATATATACAGAAACTCTAGCTCTCAAAAATAATTGCTCAAATTTTAGCCAAAACAATAGTTGTTAATGATGTAATTGATTCTTGTTGTTAATGTAAGATTACATTGATAGAAAGCTCTGTATGTCAAAGCAAATGCTACTTGATATTTTTTCATGTAACAACTGGAGAAGAAATAGTACCATTAATGTAACTCATATCATGTTAAACACCTGAAGCTGACTTTCCAAGAAAACAATCATGTCTATAGAAGCATAGTGCTGTGACACAAAATATGAGGGAAAGAAACTATAACTCATGTATTCCAATTGT…
TGACCTACTTTT	CDKL3	GTTGGGAGAGACCTTGTCTTGGGGGAAAACAGGCTTTTTAAATCCCCTGGGCCGGTAACAAGTGCCTGGGCTTTTTTAAATTTCCGTCCAGCCATACCAATGTTAATCTTCCTCATGATCAAGAAATACATAGAGTGAAATGGCAGACGCTTTTTAAAAATCTCATTCTGTTGCTTATCTAGCAATTTATTACTTTAAAAAATGGACGGGATAGTTTTTAATATCCAAAATGAAATGTTTTGATAAATTGAATGCTTCCCAAAAATATAGAGAGCAGAATGTTAACAAAATTCACACAATTTCATGGCCAGGTGGCTTGCTGGAAACCTACAACCGCAGTCTTAGAACTATAATTTCACTTATTAAAACAGGGTAACTTGCTATGTAGACCAGGCTGGC…
TGACCTAGTTTT	CWF19L1	GGTGTCTATGGAGGTCAGAAGAGGATGTGGCATCCCTGGAACTAGAATTACTGAACCACCATGTGGGTCCTAGGAATGAAACCCAGATCCTTTGGAAGAGCAAAGTGCTCTTAACCATGGAGGATACATCTCTCCAGCCCCCAAAACTAAAATTCTTAAATGTATACAAGGGTCCTACTTAAAGATATGTGTATCTTAGGCTGGTGAGATGGTTCAGCGGTTAGAGCACTGACTGCTCTTCCAGAGGTCCTGAGTTGAATTCCCAGCAACCATATGGTAGCTCACAACCATCTGTAATGGGATCCGACACCCTTTTCTGGTGAGTCTGAAGACAGCAACAGTGTACACACATGAAATAAATAAATCTTTTAAAAAAGAGGCTGATATATATATACATAT…
TGACCTAGTTTT	EMG1	AGGAGTCAGACCTGAGCCCGCTGGGTGATCAGCTGCGAGGCATTGAACTTGGCCACCACACTCTTGAGCACCTCATTAACAATGGACGGCAGCACTCGCTCCTCATAGTCCAGCCCTAGACGCTGGTACATGCTGGGGAGCTCCTGGGCATTGGGTCGGGACAGCACACGCAGGGAGATGTTCACCATCTGCAGGTCTGAGGGAAGAGGTCAGCAGTGGCCGCCGGGTAAGGCCAAATTCCCCCTTTTCCAGCGCTTTCTCCTAGGAGTGCTTCCCACCATGCCTAGTGTTACTGTACAGCCTAGCACTCCAGCAGGAAGATAGTCATGTCAACACAGAGCATGTGAACAACATGGATGGGCGAGGCAGACCCTTGTTTACTGTGGAATCTTTTCTATG…
TGACCTAGTTTT	AIM2	GAATTCCAACGAGAAGAACCAATACCTACAGTTAGAAAAAAACAGCATTAAACGGGATGCTTACGATACTCAGCAAAAACCAAACCAGGAAGTTAAGGCAGTTAAGTTTCTCTCCATGGCTGACCTTCACACTGTAGACCTGTATACATCACAGTTAAAACATGTTGGAAATGATTGACCTAGTTTTTAAGAAGGTCATATTTTTATTCTTGAGCTGTTTTGTCCTCCTTGTAACAGAGATGGAAAACCAGACATCCCCAGACAAGAAGCCCTGGAGGACACTGTAAGACAAATATTCTCTGAAGTAGCAGGAGGATAGAACCAGCCTCTCCCTGAGCAAACAATGCATACCAATTTACAAGTGTAAAGTGCACTACAGTCACTAGGGCAAGGTTGGGT…
TGACCTAGTTTT	IFNA16	TTCCATACACACATGCACATGCACAGGTCAGCAGAGCTAAAACTCTTTGCACTTGCCGATATGGTGAAACCTATTCACCATATTCTCCTTTATCAGATTATGTGTATCAAGTTATACATCAAGGTCCTTGATGCTATGCAGTTCAGCATTTTACAGGATAATATGAATCTATTAATTATTCTTTTAGAGGCAAGCATCTAATTAGATCACCACCACTCATTGAAGATGGTCTCCTATTTTCTGTGTGTACATTTGTATTCTTACTTAAAAATGAAATTTCAGTAAGTGTAAAGAATTATGGCTGGGTCTTCTATTGGATTTCATAGATCAATCATGTGTTTATATTCCCAAATTAAGGTCTTTTCATCATTGTATGTCTGTAATACATTTTGAGTTCAA…
TGACCTAGTTTT	GPR161	GGTCCATGTATCAAGGGGATTTATGTCTTATGTAGTGTGTTTTAAAATGCAGGGGAAAGGAACTAGAGGGTGGCTAAGTGGTTAATAGCACTCGCTGCTCTTTTAGAGGACCTGGGATCAATTCCCAGCACCTACAAGGTGGCTCACATCTGTCTGTAACTGCAGTTCCAGGGGATCTGATGCCCTATTCTAGAGTACTCTGGCATTAGGTCACATGCGATACACCCACATACATGTATTCAAAACACCCATACGTATAAGGTAAAAAAAAAAAATATATATATATATATGTGTGTGTGTGTGTGTGTGTGTGTGTGTGTGTGTGTGTGTGTGTGTAAAAAGTATGATGAATTTTCATGTACTTTGCTGAAAAGCTTACTAGAAGGAGTTAACATGCTA…
TGACCTAGTTTT	PLN	GCACAGCAAAAGTAAAGGATAGTATTTCTCATACACATCTACAGAATGTGACTTAGATTCCAGTTTTCAACTGTCAGGACTCTATAGTCCCTTCCTTGGGTGTGTGTTTGTGAAATATGTATTTTTAAAATCACCTTGCAAACATGTAAAATAAGTATGATATGTTGGTCTGCAGCAATTCCTTATCTTCTCCAACCAAGAATTATCAGTTCTATTGTTCCTAAGCTTTATTCTCAAATAAATACATATATTTGACAGACAAAGCAGACTTTGGAAAAATAGTTACAGCCCTGAATAATTACCTTCAGAACTGATGTGTTAACATATGCAGTTGTATCAGAGCAAAATCCAACTGTTGGCTTTGCCCTCCAATATGCCAATCATTCTGGAAGTTATAAT…
TGACCTAGTTTT	ARFGAP2	GAGGATCTGCGCTGGTGGCGGAGCACACACGGGCCTGGCATGGCCATGAACTGGCCACAGTTTGAGGCAGGTCTTAGAGGCTGGGTGGGCCTGGGTTGGGCTCAGTGTGGATCCCAAAAGGATGACAAGGTTTGCGATGAAGTCAGTGAAGGTGGGCCAAAATCTCTCCACAGGAATGGTCGTTAGACACACAGAGAGCCATCAGCCGCAAGGAGAAGGGTGGCCGGAGCCCAGATGAGGTTACTCTGACCAGCATTGTACCGACAAGAGATGGCACCGCACCCCCACCCCAGTCCCCATCGTCCCCGGGGTGAGAGCCGGGATCCTGAACAAAACCAAGACCGGGCTCTATGGCTTGCTTGTTACCACTTCTTCCTGCTTTCCTATCACATCAGTGCC…
TGACCTAGTTTT	ZFP266	GTTTGGTTTTTCAAAACAGGGTCTCTCTGTGTAGCCCTGGATATCCTGGAACTTGTTCTGTAGACGAGGCTGGCCTTGAACTCACCCAAAAGATTTTTATTTATGTGTATGTGTGTATTTGTGTGGGTGGCTGCAGATTTCAGAAGAGGATCTGAGGATCCACTGGAGCTGCAGTTATTAATGGTTGTTAACTAAGGAGCTGCCTGACATGGATGCTGGGATGCAGGGATGCAAACTCATCCCCTAAGAAGGAGCTGCAAGAACTCTTAACTGCTGAACCATCTCTCTAGCCCCTTGCATGCTTTTTTTGGCTGTCCTAGAACTCACTTTGTAGACCAGGCTAACCTCGAACTCAGAAATCCGCCTGCCTCTGCCTCCCAAGTGCTGGGATTAAAGGCG…
TGACCTAGTTTT	KRTAP19-5	CATAGCTAAAGTTCAAGAGACAGGAAGCTACAGCTGGTCTTTCCCAGTGGCTCATTTATGACTTCCAGTCCCAGGAAACCTATCAATAACCACCAAAAGCAGCCACAAGACATTAAATAAAACATAGAACTTGCCAAAGTCTTAATAAAAATTATATTGGTTTAAAATCTGTTTTATAGCAATGATTTTTAATTCTATAATCCATGATTTCTAGTTATAAATAGTCTTAAAATTAATTTATTTGGCCATGTGACCTCTAGCTCATAGATATACTATTCTAAATAATGGGAAGGAAATGTATTTCAAGCAACTACATGCAGCTTCACGCAGCATCACGGAACTAAACTCTAGAAATCTTACAAGAGAGTCTTTAGTATTTGTTCTCGTTTAGCTAGCTAT…
TGACCTAGTTTT	SEC24C	AATCTTAGCTCTTATTAGGAGTGCATAACTTTAAGCAAGACAGATTATATCTGCCTCCTTATGGTGTGATGAAATATGAATGGGATAAATCATGTGAAATGCTAAGGTGAGGGAGGGCTCAAGCTCGGGCAGCTCAAGTGCTCAACAAATGTTATCTGCATTTGGCAAATTCTTAAACTGACAACTGTTAGTCAGCAAGAGAATCAACCAGGAGGGAGTCATTTGTCAAGCTTGGTGTAATGGAGTACTGTTTGCTGAGCCCCGTCCCCAAAACTGAACTACATGTAGGTGAATTAGAGCACATTTCTAGTCAGCTTTGGTAGCATATGCTTTTAATCGCAGCTCGCTGGGGGCAGAAGCAGAAGGATCTCTGTGAATTGGAGACCGGCTGGATCCACA…
TGACCTATATTT	OLFR618	CCTTGTCTGCTGGAGAAACTCCCACCTCTTTTTTCCCCAGCATTCCTTTTTCTGCTTGGAAGTCTTTCTCCCCCACACACCTGGCTTCCAGCTTAGATACTGTCTTTCAGATTTTTATTGAAGCCAATCAGAGAATGCATTATGTAGGTGAGGAAGGAATACATATTTACATATCCTGCCAGTACCAAGTGGTGCCCTACTTTGTGGTGTCAGACAACAATCAACAGTGGAGAATACAGGGACACACTTTCATAGCCAATTAATACAATATGTGGGCAGGTAGGTTATCCCAACACCACCTTGGGTATTATAAAATAAAAATTTAATTTAGTGTTTATTAACATAGAAAACTAAAACAAAAAAGTTGATCTTTCATACTATGAAACTTAAATGTCATAG…
TGACCTAAATTT	FBXO15	GTTACAATTGCAATAGTAACTTATTTAATTCAATTTTAATGCAATTAACTTTTAATTAATTTAACACTATAACCTTAAGAGATATTTTTGCACAGCTTATTCTGAAAAAATGGCCTCCTTGGGCCAGCAGGGGCATTAAAGTTGTAAAGCATTATAGGTTATCTTTGCTTCTTAGAGACAATGACAGGGACAGAGAAGGAAAGATGTCCATGCCTTCCTCTTAGGACCAAGAACACTGAGCATAGTCTGTAGTTTCTTCCAGGGACCATTTAAGAAGCAGACAAGCAGGACGGAAGGTGGTGGCACAAGCCTTTAATCCCAGTACTCGGGAGACAGAGACAGGTGGATTTCTGAGTTCGAGGCCAGCCTGGTCTACAAAGTGAGTTCCAGGACAGTCTG…
TGACCTAAATTT	CYP2A12	TTCTAGGATCAAGTGGAAGTCAATCTCAACGTGTATCTGATGCTTGCATACAAAGCTGCTAGGACCATTCTCAGGAACCACGTGATGCCACACCCTCAGGCCCCACCTGGTGCCACCCTTATACTTTAATGAAAGCAACTGCCAAGCCCCTTCAGCACCAGAAGTAGAAAACTAAATTGTACTCATTCAATACCAACTTCTTTCCTACTATAGTGTCTACCTATGTCGCTGATTTCCTGAGTCTATCTGATATCATAACTGCCAGTGGATCTCTCTGCCCACTTCTGATGATGTTCTTAACACTCATCTGCCTCTAGCCTTGGTCCTCATGTATTTCCCAGGGAAGGCAGTGCCAGGTAATGGAGTAACCATAATGAAGTCACCATTGAAACAGCCCAG…
TGACCTAAATTT	MSI2	ATCTGTGGTTCTGCGGTAAAAATCCAAAATATAATCCAATTAGCTGTGTTGCCTGTACTTTGTGATTGAGAATAATCGCAAAAAAACAATTACCATCATAAAAACATGCAGCTCTTTAACACATGGGAACCCAGATGATTCAAAAATCAGTTTGTTTGGAGTGTTGGGAAACAGCAGGGTTTGTGGTCTGAAGTCTTATGAAGTGCCTTCTAAAAATCATATTCACAATTTATAATAAACACAGTCCATGTAAGTACACAATTTTAAAAAGGGACTTTGACATTGTTACATTGTTCACTACAAATGCTCCGCCCATCCATGCTGTCAGAGAGGCACTACCCCAGTTTAGGGGACAGAGAGATTGACAGTCTGACCACTCAAAAGCTTTGGCTGTGTTGA…
TGACCTAAATTT	CAMKK2	TACCACCTTGAACTCATGGAGATCCTCCTGCCCCATGCCTCCCAAATACTGGGGTTAAAAGTGCCCGACCCACCTTCCTTTATTTTTATTCCATGTGTATGGGTGTTTTTCCTCAATGCATGTCTGCGAACCACATGCATGCTCTGCCTGAGAAGGCCAGAAGAGGGCGTCAGATCCCCTGGAACTGGGGTTCCAGAGGTTGTGACCCATCATGTGGATACTGGGAATCGAACCTAGATCCTTTGCAAGAGCAGCTGGTGGGTGCTCTTAACTACGGAGCCATCTCTCCAGCCCGCTTCCTTTTTTGGGGGGGAGGGGTTCAAGACAGGGTTTCTCTGTATGGCCCTGGCTGTCCTGGAACTCACTCTAGACCAGGCTGGCCTCGAACTCAGAAATCCG…
TGACCTAAATTT	GM13103	TTTACTCCCTGGCCTACACCAGTGTTCGATAATCCTTGAAGTCAACTCTGAGCTTGGAATTCAGTAAGAATGTTACCTATTCAGTAACATTCAAATTCATTTCTAATAGAGACAGTGAAACTAAGTAGGCATTACAATTTACTTGAACAGAGCTAGAAAAGCTCAGGGCTAGTCTGCATAGTAATTACTTAGGACAATAGCCGAGTCACACCCAAACACAGGAATATACATTGGCCTAGGAAATAAGTAGATTGTAGTATTATTCATGAAAGGGTTAGTAGAATGGAATTCCCCTCGTGCAGGTTTTTCCACTAGGCCCAGAAGAATAGCATAATCATGTATTTACTAAAGATCCCCTGGTGGTGGGTTTAACAATATTCTAGCATTGTATCAGAGCAT…
TGACCTAAATTT	OLFR116	AACTACCTGTGTAAATCAAGGGAGATCTGTTTTAGGAAGGACTCAAAAAATGTCTCCTGTCTCATACATAGGAATGATCAATATTGCTCAGCTTTCTTAACTCTCAGCGCTGGATTGATATATCAGATTAAAAGATTAACATTAAATGAACTGGTTTTGTTTGTCAGATTAAAATGTTAATTTAAACAAACCAATATAAGATGAATTATGAACAATAATTATAAATATGTTTATCATTTGACCAACCTCCCTCAAAAAAAAAAAAAAACCACTACCAAAGCAAAGAATTTGAAAAGATGAAAACTGTGAGAAACATAAGGGAGAACTTTGATTTGCTCTGATTTCTTTTGTGTATATCAGGTATTGAAGAAATCAAACAGTAAGAGGATATTCTAGAAA…
TGACCTAAATTT	OTUD7A	GTTCAAACTCATGAACCTATACAGGGCATCTATCAGTCAAACTGCCAGAGCAGTGAAAGGACAACTTTGAAGTGAAGTTCCCAGAATTAAATAGCACATGTATGTTAAGAATTCTATAAGGCAGATGTCTGATCTGTGGTTGTGGAGAGCTAACACATTGCAGGATAGGACCTAAATTTATCTTGAACTATTAGTGCCCTAAATAACCATTTATTCTGTAAAATTGACCTAAATTTTATGTGGTCATTGAGCAGGTCCCTTTATGTTGACAAGTCTGGGGAAAAAAAAAAAAAAAAAAAAAAAAAAAAAAAAAAAAAAAAACCAAAACTATTCTCCAGAGAGAAGCCGACTTGGAACCCTGGACAATACAACTTGACAGTACAGACCTGGGCTTTCCCA…
TGACCTACATTT	MYEOV2	GACACCAGGACAGCTTCACTTGTTAAGTCCACATGCCTAGTTAGGCAAGCCAGACAGCCTTCCCTCGACTGCCGGGTGAACTGCAGTCACATTGGGGCCTGGCACCCACACTCGGTACTCAGCATGTTCCTGGGAGTAGCAAGAATCAAGTAGCCAGAGCCCTGTCTGTGAGGGAGAGCCATAGCCCACACTTATAATATCTGAGGAGAAGACTCCAGGCTGAGGCTGTTGGGGGAAGGGGAGTCTCCCTGGGCAGTCCTCTGGTTACGTTAGGATATGAAGGCATGTGGCATAACACTGGGGCAGCCTGTGTTACAGGTGATGAGCCTCCCTGACATACACAAGACATGCAAGCCAAGAACACAGCGGCAAATGCCCCGCACACCAGCAGGAAGAGGC…
TGACCTACATTT	AKR1B7	AAGAAGACTGTAAACGGGGCTCTGTGTTGTCTAGCATTTCCTCTACCTACAATCTCGATGTTCTAGTCAGCCATGGCAAAGTAGTCTGCAGGATCTTTAGTACTGATAAAGCTTCAACCTAGTTCACTTCCTGACCCTGTCTCCTTCTGTATTTCATTTTACTCCCATTTATTTCTGGATTGAAATATATGCATTTAGGATCTTCTCTTTCCATGTGTCAGTGGGATTTCAGAGAGGGGAACATGTAGAGACGTCACAGTGTGAGATGGAGCTTGGCTATGATTTCTACCTGATCTTTAGCTTTCTTGCCTAGTTATCTGGTCTTTGATGGGGTGAGCCCTGTGTGTAGGCTTCAGAGATGTCCATATGACTATCCAGTCTCTAGCCACAGAGCCTACT…
TGACCTACATTT	IQCH	CTTCTGCCCTAGCAAGGAACTGTCTAAGTGTTCAGAATAAGCAAGTTATAGAATACCCGTGCAGGAACGACAGCATGCCTAATTCTGTCAACAGGTGTAGAAAATAATTACAAACTGCACGATGCTTTACAGGCTCGGCCGCATTTGCAAGCCAGCACCCACGGTCTCCCAGGACACCTCTTCATGTGCCCCCTTTAAGGCTCAGCAAAGCCTGAGTTAAACAGGTGATACGCTTTTATAATAAGGCCAACCACTTATCCAATGCTTGCCACGTGCTGGCCTGTGGCCAAACATAATCCTCAGCCCACAGATAGGAAGATGAAGGGCAGAGGTTCAGTGACTTGCCCACAGTCAGAGCCATAGACCTGGCCAGTGAGCTGCCTCCTCAGCTCTAGCTCA…
TGACCTACATTT	PTPRCAP	GGGCGAGGCTGATGAGTGGATGGAACCTATGGGCTGTACTGATTCCAGGGTGGACTGAGTTGTAGTAAATTGTTGGAGGAATGGCACAGGATGAGCTGAAGCCCTGCAGTGACAGACCAGGCACTTAAGAGCAAGATGGGGGAAGAGGGACAGAGGGCCTCCCCTAGGAGGCCAGACTAGCTGTGGGGTTGGAATGGTGGTCTGTGGGAGGCAGGGCTAGAAGAAGGGCATGAAGGACAGGGGCTCTGGTCATGAAACCCATGGGGAGGATCCTGGAACACAGTCCCACTGTCCTGCAGCTGGTGTTTACAGTCTGCCAGCCATGGCCTGCAGCAAAGCTCATAATCTGTGGGCCATAGATATGGCTCCCAGGATTCCACAGAGCCACATAGCTGGTCC…
TGACCTAGATTT	INCENP	GAGTAACTTCTAGGACAGCCAAGGATTCACAGAGAAACTGTGTCAGAGACTGCCCTCTCCTGCCCCCAAACTAAGTTCATTCCTGATTTCTGTAAAAATTGGGCTTGACTATGTCTTGACCCATTTTTTGGAATTTGACATATTCCACACCCTATATACCCTGACCTCCACTCCATGATAAGATCCTCTGAAAATCCCCCAACCCTTGAAACCTTCCTAGTCTTGCAGCTATATAAATCCCACCTTCTCTTGTATTTGATGCTGTTCTTTCAAACCCTACTTTAGGGAGACAGTCCTGTATGATAGAAAATAAAGCTTGCTTAATTCAATTACAGAATTTGGGTAATGGTCTTTACTCTCTTTTGGTGGTGTCTTAGTTAGGGTTTTATTGCTGTGAAC…
TGACCTAGATTT	TEX22	AGCTGAGAATTGAGGTTGTAAACTGGAAACAGGCATCTAGAGGTTGTGTGTGTGTGTGTGTGTGTGTGTGTGTGTGTGTGTGTGTGTGTGTGTGTGTGTGTGTGTGAGAGAGAGAGAGAGAGAGATTTGTTTGTAGCCCGTGAAGGCTCCAGCATGCTGGTCTGACTACAAAGGCCACCTCCCTTACAGGACTAGGTCTAGCCAAGCCAAGCTCCTCATAGCCACCTGGATCTGGTTCTTGGTGGCAGCTCCACCATTTTCCCATCCAACTTGAAAGGGTTGTGCTGGTGTCCGACAGCTCAGGTCATCCTGGCTGTACACGCTCCACCAGACTCATGAAGGGGTCACTGCCTCAGTCCTAATTTTCTTAAGAATCCTTTCTCCCCGAGGTATCTAATT…
TGACCTAGATTT	FITM1	TTCCTCGAGACAGGGTTTCTCTGTGTAGCTCTGGCTGCCCTGGAACTCACTCTGTAGACCAGGCTGGCCTCAAACTCAGAAATCTGCCTGCCTCTGCCTCCCAAGTGCTGGGATTAAAGGCGTGCGCCACCACTGCCCAGCAACTCTTAGGGTTTTATGATCTCTAGAACTGTTTGTTGTTGGTTTTTTGGTTGGGGTGTTTTGCTTGGTTTTGTTGGTTTTTTTTTTTTTAAGATTTATTTATTATTATATGTAAGTACACTGTAGCTGTCTTCAGACACTCCAGAAGAGGGAGTTAGATCTTGTTACGGATGGTTGTGAGTCACCATGTGGTTGCTGGGATTTGAACTCTGGACCTTCGGAAGAGCAGTCGGGTGCTCTTACCCACTGAGCCATCTC…
TGACCTATTTAT	OLFR488	TTACTAAATTGTTCAGAATGATCAGGAATAAAACAAAGTTTTCATAGATTCCTTATATATCCATCCATAAGTAAGAGCTTCATAGCTGTGTGCATGTAGCATTCATCAACAGACTAACAAGTTCACTAGTTTTGAAATGCTTTGGTGGCTTACTGTCAGGGCATATCCTGTGCAAAGACCTACTTTATATATGGACTGAATGTACCATCCTTACAGGCATCACTGTAGACAAGTGAGGATGTAAGTGTAGAATGTGAGGGATGATAGTAAATCTTCCACTTGTTGGGTAAGCCTTGGTAAATCTCTTAACTTCTGAGGTTGGATATTGAGCAGTGTTCTCTGTTGAATTCATTTCATTATACTCCAGTTAGAAAACACTGACATACTAGGTAAGGAGCT…
TGACCTATTTAT	NDUFA12	GCACATCTGTAGATGACGATGTCATATCACAGTGTCAAAATGTTGGCTCCTTTGATACCTTTATCATCTCAAGATAATAAGCCAAGGATTCACCAAAAAAAAAAAAGTGTCCTAATGGTTATTTCTTTGAGATATTTTTCCTGATGAAATTTGTAGTTACATTGGGAAGTCTTTTTAAAACTGTATTAAAATGTGACTTGCATTACAAATTTCTGTATCCTGTCAATGTATTTTATTTCAATGACCTATTTATTTGGTGATTGGATGCCCTCTGCGTCATAGGGCATCCCAGTGGGAGAGCTTGTGCTTAGGTTAGCATTTACAAGGCCCTAGGTTCAGTCTCCAGCAGTAGAAGGGAGAAAAATCATATAAGCATTTTAAGAACAAAAATAATGGCAA…
TGACCTATTTAT	OLFR487	CTTTGATGGTAAATGAAGTTTTTTTTTTTCTTTGACATGCGGTGTATTTATAAACCCTGATGTTGAAACAAGTCTGATGGAATTATGAAGTTATATAAAAGAAGGGAGAAAAACAAATCTTCATGTAATCACCTTGTATTTCATTAGCAAATTGTTCAGAATGATCAGGCACAAAACAAAGTTTTCATAGATTCTTTATTTATCCATCTGCAAGTAAGACCTTCCTAGCTAGTGTATGCGTAGCATTCACCAAATGGCTAACAAGTACAATAGCTTTGAAATACTTCGGTTGCTTACTGTCAGGGGATATCCTGTGCAAGGACTTGCTTTATTATGGACTGAATTTGCCAGTCTCATAGGTATCTCTGTAGACAAATGAGGATGTAAGTGTAGAATGTG…
TGACCTATTTAT	OLFR486	AATTATGAAGTTATATAAAAGAAGGGAGAAAAACAAATCTTCATGTAATCACCTTGTATTTCATTAGCAAATTGTTCAGAATGATCAGGCACAAAACGAAGTTTTCATAGATTCTTTATTTATCCATCTGCAAATAAGACCTTCCTAGCTAGTGTATGCGTAGCATTCACCAAATGGCTAACAAGTACAATAGCTTTGAAATACTTTGGTTGTTTACTGTCAGGGGATATCCTGTGCAAGGTCTTGCTTTATTATGGACTGAATTTGCCGGTCTCATAGGTATCTCTGTAGACAAATGGGATGTAAGTGTAGAATGTGAGGGATGACAGTCAATCTGCCCCTCGTGGATAAATCTCTTAACTTTGAGATTGAATGTTGAACAGCATCCTCTGTTGAATT…
TGACCTATTTAT	OLFR485	TTTTGACTTTGTAGGTAAATGGAGATTTATTCCTTGACATGTGGTGTATTTATAAACCCTGATGTTGAAATATATCTGATGGAATTATGAAGTTATATAACAGAAGGAAGAAAAACAAACCTTCATGTAATCACCTTGTATTTCATTAGTAAATTGTTCAGAATGATCAGGCATAAGGCAAAGTTTTCATAGATTCCTTATTTGTTCATCCATAATTAAGAGCTTCATAGCAATGTACATGTAGCATTCACTAAAGGCCTAAGAAGTTCACTAGCTTTGAAATACTTTGGTTGCTTACTGTCAGGGGATATCCTGTGTAAGGACCTGCCTTGTTTATTGACTGAATGTGTCAGTCTCACAGGCATCACTGTAGGCAAACGAGAATGTAAGTATACAATG…
TGACCTATTTAT	ATXN2L	AACAATACACATTTGTCATGGTTTGAATATGCTTGGCCCAGGGAGTGGCACTATTTGGAGGTGTGGCCTTGTTGGAATAGGTGGAATAGTCACTGTGGGTGTGGGCTTTAAGACCCTCACCCTAGCTGCCTGGAAGTCAGTTTTCCACTAGCAACCTACATGGTATGCATAATGCACTCAAGCACACACATGCCTACGATAAAATTTAAAAATCTGGGAGCTGGAGAGATGGCTCAGTTCCAGAGGACTTGGCTTTGATTCTCAGCAACACAATTGCATGGCTTCTTATCACTGTTAACTCCAGTCCCTGGGACCGGATACCTGCTTCTGGCCTTCAAGACCAACACACATACACACACACACACACTCTACACCAACATACCTGCAAGGCAAACCACC…
TGACCTATTTAT	MYL12B	TTCTCAGCATTTCAAGTCCCAGTTTTGCTACAGCACGGCTTTAAAGCTACTTTTTTTTTTTTTTAATATATGTAAGTACACTGTAGCTGTCTTCAGACCAGAAGAGGGCGCCAGATCTCGTTGTGGATGGTTGTGAGCCACCATGTGGTTGCTGGGATTTGAACTCAGGACCTTCGGAAGAGCAGTTAGAGCTCTTAACCGCTGAGCCATCTCTCCAGTCCCCGAAGCTACTTATTCTTTGTTGACCTATTTATTCATTTATAAAATGAATTCATGCTGTTCATAATGGTCCCTTTATGATAAAAAGCAGCGTCTAGTCTATCTGGAGCTGGGTGTGGTTAACCAAACCCCACCTGGTACCCAAGTGGATCTGCGCCCGCCCTCATGTGGCCAGGTTGT…
TGACCTATTTAT	LDLRAD4	TAAAATAAAACAAAATAAAATAAAAAATTAAACATACACGCTCACATAAAAGAAAGGTCAGGTTTTGAAAATTTATCTATTATGGTGAGCATTTTTTTTCACGAGTTCCATGAACGTTGGGCATGTTTTCACATGCTTATTGGCCATTTAGAACTCTTTACTGTTAAGTCTCTGTTACAGTAGCTCACCATTTTTTTTTTTTTAATCAGACACCCTCCCTTAAGGAGAACTATGCTTAGAGAGGCAGGCTCTCTCCAGTCTTCAGCTAAGACAGGAGATAAACACACAGCGACTTAACTCTGTCATAATTTGATCCGAAAAGCAGAACCTTTGTAAAAGATGGGGACTAGATTTACTGAGGGAGGTAGAGGCTGGCTGGTGGGATAAAGTTGGAAGTGA…
TGACCTAATTAT	PPP2CA	ATTCCTTAAGAAGTTAAGTTGCAGCATCTAATTATTTGGCAGGATGTTTAAGTACATGTAATTCTATCTTTCCTCCATTTTGTGAGGGTGGTGAGCCAAGTAACCTGCATCAGGAGAAAATAAATAACACATTAACGCTACCAGCAAGGAGTGCCTAGCTAGAGTACTTTAGAAGAACCTTCATTATATAACCTTGGCATATATAGTGGGCGTTTAGTACTTTTCAATCTGCCAGACTAGCATCATCATTGTCTTTGCAGGTGAAAAAAGGCAGTCAAAGGGATGAGTATTGGTCCTTTCTGTGGTTTAGTAGCTGTATGACTCTGGCTGAGACCTTGGCAGTATGAAGTTCTCAGTCTTGACCACTATCTTGAAGAAGCCCCTCCCCTTTTGTGTGTG…
TGACCTAATTAT	4933413G19RIK	CCTCCACTCCTAGCAAGTCTGTGCTCTCTAGAGACCCTGAGTCCTGGAGGCTCACACCTCCAGCCAAAGTTGGGGGGTTAGATTTCAGCCCAGTACGAACCCCCCAGGGTGCCTTTGGCCTTCTGCCTGACTCACTGGGGTTGATGGAGCTGAATACCACCCCTTTGAAAAGTGGTCCTCTCTTTGACTCGCCCCGGGAGCTCCTCAACTCAGAGCCCTTTGACCTGGCCTCTGACCCCTTCGGCAGCCCTCCACCACCACATGTGGAAGGCCCCAAGCCTGGCTCCCCCGAGCTGCAGATTCCCAGCCTTTCAGCCAACCGTTCTCTCACAGAAGGCCTTGTCCTGGACACAATGAATGATAGCCTCAGCAAGATCCTTCTAGACATCAGTTTCCCTG…
TGACCTAATTAT	OLFR692	CAGAGGTTGACATCCTCACCCATTCTCCATTTATTTATGGAAGCAGGGTCTCTTGCTAAGCCTAGATATACTCTAGGCTAGCTAACTTGTTCCAGGGACCTCCTGTCTCTGTTTCCTAATTGCTGGGATTTCAGGTGGCCCACCACATCCACTTGGCTTTTATGTAGGTGCCAAGGATCCAAGTTCAGTCTTCACACTTGTGTGGCAAGTACTTTATCCAATGAGTTATCTCCTTGGCCCCCATTCCTACCATTTTTAATATGTGTTACTGATATTTTGGGGTGCTGCATCACTGATATCTTGGAATATAATAATGCTGACTATTTCCATTTTTCCAATAATCCCAGTGTTTTTTACTGTGATTTTTTAATTCTGTGGTTATTTAAGGATGCCTTTTTA…
TGACCTAATTAT	PROCR	TAGTGACAAAAGTTTTCACAAGATTTCCCACTCTTCTCTGCTGTCTCAGTCTCTCCCCCCACCCCATCTCCCTCTCTCTCCCTCTCCTTCCCTCTCCTCCCCTCTCTTCCCGTCCCCAGAAATAAACCATTGCTCTACCTAATACACATGCTTCTATATTCATTTGCTGCTTACAGAGACAAGTGTGCTTGGTTGTTTGTGGATGAATAGATGGTTCTAAGCTGTATCTAGTGGTCTATAACTTACTCCTAGAGATGTGTGCACTGCATGCCAACCTCCTTCTGTCTTCTAGCTGATGTTTCTGTGTGACGTGTACCACTGAATCAGCATGGAGCAAGATAGCCAGCCTCCCTATTCCCATGGGGCTTGCCATTTTGGTGGGAAATTCAGACAACAAAC…
TGACCTACTTAT	RABGGTB	AGTATATGTGTCTGTACCCATTAGGTCAGCAGAGAGGGGCAAGGCCCCAGAATCCCTTCCCCATCGATGACTGACCCTTGTCAGGGTCATTCATGTGCAAGCCCAGTGCAGATAAACACAGTGACTCTGAATTCAAGGTTGCAGTGGCTGTTGTGCCCAGAAGATGGCTTCTCAGCCTTTTCCGATTACTTTCTCTTATATTCTTTCTGTGTCCTTCTTCAATGATAGTCACTAAGCTCTAAAAAGAGGTTAGCCCTCAACAGATGTATTTTCTGAGAACCTTGGGCAGCCAAGAGTCTCTGCATAGAAAGGCTTATCTGAATATGGCTAAGAGTAGCATTTTTTTAATGAATATAAGCATAGATATTCAGAAGGCAGCCAACAAACTTTAAAATGAGA…
TGACCTACTTAT	HSD17B7	AATATGAACATGAGAAACTACACAGCCCCAACTGGAAGTTATTCATTAGTCCCGTTTGCAAATTAGAGGCCGTCTATTCTGTGAATGTTTCTAAGAACCAAGAATAGAACTTTGTACTCAGAGCAAAAGATATGTCTCTCATCCTTACCTACTGTCCCCTAAAAGGAAAAGCGATCACGGTCTGACTTTAGGGTAGAGATGGATTTATTACAAGGAGCACAATTAATGTTGAGTTAACTACACCTGCTCAACTCATGCCAAGGCTTGCCAGTGATAGCTTCACTCACTGTGCACCAGACTGTTCTGGTACCCAACTGAAGAACCCCAGGACAACACAAACCCAAGATGAGTAGTTTGGAGTGAGGTAAAAACAAAACAAAACCAAACCAAAACCCAACA…
TGACCTAGTTAT	ITPRIPL2	AATGGACACAGTGTTTCTGTCGTATTTTGCTAAGAATGTGAACACATATGAACATATACACTAAGCAGACATTTTGCTTTCTTCCATTTCTCTAATGTAATATAACATAGGTTGAGATAATATTAGTGATTATTATCATATTTACGTCATGAAACTCTAAAAGACTAAGCATCCCTCAAGGGACATTGCCATCTAGTCTAAAATATATAACTAATTAGTGATTGTATGTGGCTAGTTATATCATGTTGGGCAGAATTATGACCTAGTTATTGTTTTTATTTGGAAGTTAAGGGTGATATAAGGCAAGGTGACTGTGTGTCAGGTTGTCAAGGGGTGGATGTGTGGTGGTAAATCTTGGTATCAACTTAAACACAAGGGGGGCACCTTGTGAGGACACCC…
TGACCTAGTTAT	CD69	ATAGATAGATGGATAGATAGATAGATAGATAGATAGATAGATAGATAGATAGATAGATGAACGTAAATAAATAAATATGGGGCTTGAGAGGTGATGACTCAGTAGTACAGAGTTCTTATTGTTCTTTCAGAGGATCAGAGTTCAGTTCCCAGCTTAAGGAAACTCACATTGCTTGTGACTCTAACTCCATGGAGCCTTCTTCTGTCCTCTGTGGGAACCAGCACACACATACATGACTCACACACACATAAATATAATACAATTTTTAAAAATTAAGTTTAATAAAGGTAAATAAATTAAAAAATACTCACTTGAGCTGCCCTTTTCCTTTAAAGAGCTTAGTTAGGAGCCAACTTATAGCAGAGGCTGGCTATGATGACTCTCCCTGCCTATTTTTTG…
TGACCTAGTTAT	SETD1B	CTCTTACCCTCCACCACCCCACACCCAGTTCGAGAAAAACAGCTGTTTTTCTTCAAATAGATCGATTTTCAAAGAGTGTACGAGCTACTGGGAAGAAATCTGAATAGCAACTATGGCTGTAAACATTTTTTTTTTTCCAAAAAGCTCGAAGCTAAAAAATCGTAGCTTTATAGAAGCAAAAACGTCTAAAAGCATTTTAACTGACTTACATCAGACAAAGACAAAGACATACATGCAGATGAAGCTTCCGAAAATTCAGGACATCTCAGGCGACAGTAACACGAGAACGGCAGTGCAGTTAAGGACAGAATGGATTGGGTACTTACAATGTAAAAGGTTTTTAGAAAATTTAACAGTAACAACAGCTCACAGTTTTTTTGTTATTGTTGCCGTTTCGCT…
TGACCTATATAT	SLC22A2	AAGATTGAGACATACTTCTGCCATCAATCACAATAAATTATCGGTTTGTGTGGATTAAATGATCAATGTCCCAGATGACCCTCAGGTCATATGTGGAATGTCCTACAAATAAATTGACAATTGACAAATAAAAAATACAAGATGCCAGATTGAAGTGCCCAGCACTGAAATAGCTCCTGGCTGAGGCTTCCTCCATGGGGCCACACGGAGCTAGCTGCCTGCTCACCTACTAGCATCGATTTTATAGCTCTTCAGCTCTGGGCTTCGTTTCAGTGTTAGCATCTCACTAGTAGCATGTCAAGTGACTGCGGATCCAATGTTGTAAGTGATCTGAGGACCTTATCTGATCAGTCTTTCTAGTTCAGGATGAATTTCAACATCCTTCCTTGGCACAAGATG…
TGACCTAAATAT	1700029P11RIK	GTGACTCAGGTTGAGGACATTCCTCACAGAGAAGCTCAAGTAGCCTCATTGACAAGGGACTTGGTGGGTGCCAGAGAGATGGAGCACCCACATGACTGACAGGTCTCCACACACTCCAAGTCACACTCAGGTAACCAGGGACCACTTGCCTAAATCCCTGTTGCTGGTGTCAGTGATGCCACATGGCCCTCAGCCCCAGCTGTAAGGAGACACTGCTGTCAGCATGTCCCAGGTTCTCAGTCAAGGTCTCACAGCCTGACAGGACTCAAGCACCATGTCCTGGACTGTACAGGCCAGAACTCCCCAAGCTGAGGTTGCTTCTCAGCCCTGGCCACACTCCTTGCCATACCAGACAGATTGATGAGTTTGTCTGAGCATCGTTTTTGTTTTATTTTGGTC…
TGACCTAAATAT	N6AMT2	CCCGTTCCTTTAGAAGGGGACTAATGTCATCAGTGAAGGATGACCCTTTAGGCTTCATCACCTCTTAAATGCCTCACCTCAGAATGCTGTCACATTGGCCACTTTGAATTTTGCAGGCTATCATTGAAAGCAAAGTATTTCTGTGCACCTGATGGTGTTTCTGAGAGAAAAAAATCCGATTCCCAAACTTGACTTTACTGCCAACACTAACTTATGACTAGTTCATATCAAATCTTATTTTGTTTTGATTGATAATTCTAATTATTTTTAATTTGTGTGAAGTTAACATCTTAATAGGATTTCCTTCAATTCAGTCTAGCATCTTGTTGGACTAGAATTCTAGAGATCTCACTTTGCTTCATATTTAGGGTGATTTGAATAATTTTGTGGTAAAGCTCT…
TGACCTAAATAT	PIH1D2	TTATTCCTTCCTTGGTACACTAAAGCATTTTGTAAGTATCTTCATGTTACAGTACTTTCAAACTATGGTTGTTTCTTATGCACCTTTGTTAACTCCCTACATAATTCATGGTTTACTGTGTGCCCTCAGGAAATGCTGGCAGTCACTAGGCGGTACTGCCTACCTTATTGTGAGCATCTGTGTGCCGGATGACATTCCTCAAGAGGACTTTCCCCAACGGAACCCGGGACATTCTTTAATCTGAAATGAACCAATAATATGCAATAAATTTATTTTTAGTAAATTATAAAGAAACAAAGAAGTGAAGAAAGAAAAAAAAATCACTGAACTTAGAAAATCGAAGGGAAAATTTTCCTTTCACCATTATGATACCCAACTATGGTGCATGTAAGGATGAAG…
TGACCTAAATAT	TMEM243	AAAATTTGAAAACTGCAGTTCCCAAGGAAAGAGGCTCCCGTATCAGGGAGAGAAATTTTAATTCCGGGAAGAAGGCTGACAGACTTTAGTAAAAACAAAAATTTTAGTTTAAAAATACGTTGTTTGGGAGCCTGGAAAGATGACTCAGCATTTAAGAGCGCTCACTACTCTTGTAGCGGACCTAATTTTGGATCCCAGCACCGATGGTTGGGTGGCTTTCAGCTGCTTGTAACTCCATATTGAAGGAAATTCACACCCTTCTGGCCTCCTTGGCTGGAAGCACATATGTGGAAGCACATGCATGCACATGCACACACACAGTTAATAAAATCTTTTGAAATATGTCATCTAACTCTAACTGGCATTAGAGATGTTTGTGAACCACATGCAGATGCTAGG…
TGACCTACATAT	SEC24A	TGCTGGGATTTGAACTCAGGACCTTCGGAAGAGCAGTCAGTGCTCTTACCCGCTGAGCCACCTCGCCAGCCCATCATAGATGTTCTTAAGTGAAAGTTTGATTAAAAGTCATCTTCAGCCAGGAGTAGTGGCGCGTGCCTTTAATCCTAGCACTCAGGAGGCAGAGGCAGGTAGATCTCTATGAGTTCGAGGCCAACCTGGTCTACAAGGCAGTACCAAGATGAGAAACTGTCTCTAAAACACAAAGCAAAACAAACCAAAGAGTTTCATCTTCATCCTAAAGAAGCCTACCTGGATCTTGTAATAAGGAGTGGGGGCGTGGAGAGACGGCTGGTAGTGAAGAGCACCGGCTGTGCTCCCAGAGGACTAGGGTTCCTTTGCTATCACTCACATCATGGC…
TGACCTACATAT	OLFR366	TATGGGGGTGTCAATGCCAAACACTGTAAACCTAGCCAACATGGCTGTAAAGCTGTAGACCTTACAGGAGAATCTAGAGAATTCACCCTCCTAAATCCACTCAGCTTCTATGTGTATTCTGATCTACATTTTATCTAAATTACTCTACTTGTCTATTGTCTGTTCTTGCACTAAAGCATACTATTTCATGTTATTAAAGTCCTTGTTCATCTTAATTTCCAAAAGAAGTATTTTCTATATATTCTTTGTTGTTGTTCAGCTTTTTGTTGCTCACTTATAACACATTTTGGCAAATCTGATGACCTCTAATTCCTTCACTATTACCCATACTACTATTTCCCTCCTAATCCATATTTTATAAAGCTCTTTTATTTCTACATTTTTTGTTTTTTATAATTT…
TGACCTACATAT	DCAF10	CCTGGAACTCACTCTGTAGACCAGGCTGGCTTCAAACTCAGAAATCTGCCTGCCTCTGCCTCCCAAGTGCTGGGATTAAAGGCGTGCGCCACCACCGCCTGCTGTGTACAAACTCTCAAAGGTCCTCTGTCAGTGCTCTTAGCCGCTAAGCCATCTCTCTGGCCCCTAAAGGCAGCATGCCAACAGGAAGAGGCACAGCTGAATTTGAGTGCGATTTTTAGTGCTCTCTCAGGTTTTATTTTTACTGATATTATAGAATCATGGTCTTTTTTTTTTTTAAGTTTGATTTTTATTTATACAAGTACACTGTCGCTGTCTTCAGACACACACCACAAGAGAGCATCAGATCCCATTATAGATGGTTGTGAAGCCACCGTGTGGTTGTTGGGAATTGAACCC…
TGACCTACATAT	OLFR111	CACATGTATGTTGATATACCACGATTTATCTTTGTAGTTCATACATTCCTGTTACGTGAAATATTACAAAAAGAACTAGCAAACTCTCAGGAGGGTCAGGCCATGCTCCTGTGCTCCTGGTGCTGCTGCCTACTCTCTGGGGCTTCTAAAGTTCAACTACTAATTCTCTTAATATTTACTTGGGTATCTCAAAGATGCCTCCAGTTGCACATAGCCACAACTGAAACATGATCTACACCAGCTATATTCTACGGACCACTGTCTTTGTTTCATTGAGAAACTCCACAGGCCATTTTTTAAACTAGGAGCACAGGACACAGATGATGGCTTCAAATGGACTGAAATGTGACTCTCAATATTGCCATATTTTAATCAGTATCATTTCAAGAAAATTATTTA…
TGACCTACATAT	MRPS17	GCAGCTCTGTGAGGTGCCCAAGCTCTGGGCTCACAGGAGTGACTTTTCTCCTATGTGTGTCAGGGATGGGCTGCCTAGCTGCCTTCTCAGGAAGCCAACTGCACTCCTTCATTTATTCTCAGAAACCTGTTCAGTTGTTTTGCTATATAAATTCTGCACATATATATATACATATTTAAATTTATATGTGTGTATATATGTGTGATTATACATTATATAATATAGAATGTGTATACATATATATGTATGTATTTTAAAGATAGAGGAAGCATATATATTTATATATAGTATATATATATATGTGTGTTGTGTATGTATGTATATGTTTTGTGTGTATATATTTTGTGTGTATTTGTATGTACAAATATATTGTGTCTGTGGGGGGGGTGTCTTAGGGTT…
TGACCTACATAT	SLC22A2	AAGATTGAGACATACTTCTGCCATCAATCACAATAAATTATCGGTTTGTGTGGATTAAATGATCAATGTCCCAGATGACCCTCAGGTCATATGTGGAATGTCCTACAAATAAATTGACAATTGACAAATAAAAAATACAAGATGCCAGATTGAAGTGCCCAGCACTGAAATAGCTCCTGGCTGAGGCTTCCTCCATGGGGCCACACGGAGCTAGCTGCCTGCTCACCTACTAGCATCGATTTTATAGCTCTTCAGCTCTGGGCTTCGTTTCAGTGTTAGCATCTCACTAGTAGCATGTCAAGTGACTGCGGATCCAATGTTGTAAGTGATCTGAGGACCTTATCTGATCAGTCTTTCTAGTTCAGGATGAATTTCAACATCCTTCCTTGGCACAAGATG…
TGACCTAGATAT	NSG2	CTGGATCTGGGCCTGAGTGCTAGCTGAGCTGGTCAGCCTGCCAGTTCTCCTGCACCCACCACACCACCAGGGCGAACTCTCCAGCACTGCCCCAGCCAGCTTACCCAGTGATGCAGCCAGTGAGGGTCAGGGCCAGCTCTCCTGCTGTCATGCCCTTGAGGCCGGCTCTCCCACCCTCTGCACAGTAGATGATGTTTATTGCATTTTGATTATTACACACACACACACACACACACACACACTATGTATCTTTTTGGCTATCTTAAGATTGCAAAAAACATACTTAAATTGATACAGATTACTTGGACCCAAAGCTTCATCACTTAAAGCAGTCTATAAGGCCATATCCGACACCATCTTGGTTTCTTTCCACCGCACTCTGCTGCACAGATGTCTTGC…
TGACCTATTTTA	STOM	AATTGGAAACTCTCATCTATTCCCTACAGTTTGTTCTTCATCTGGGGCCCAGAATTAATGCTGGAACTGATGCAATCTGGAGTGGGTGCCAGCAAATGTTTTGCAAACCCTCTGTCCCAAAGGGCAGCGGCTCACAAATGACGCTGGCTGAGATTGTCTTGAGAGTTCAGTTCAGGAGCACGAGCAGCACAGACAAATACACTTGGAAACACCGTTTTCCTTTCTAGTAAAAGAACAGTGAAACATAAATACTTTATTACAATAAGCAAGGATTAATTTCCTATTTGCACTGCTTCCCCGAGAGCCACAGCATATACAGGAAGTTCACACCCTGGGGTTTATTTATGGCAGAATGGGGAAAATGAAGCTGTGGACTTTGTCAAGGAAGATTCCGAGAGA…
TGACCTATTTTA	ZSCAN10	AAGCAGGATAGGTTCATGTCTACGGTTAGTGTGTAGGCTAGTGTGTAAAGGTGAACATGTGCGGGCTCAGACCACGCAGAGAAGCAGGAGTTGGGGAGCCTGTTTACACAAGCTGTAAACTCGTCAGCCTTCCTCCCTACTCTCAGAACCTTTGTTGCGCCCCCTCCTCCCCGCCCCCCAAACCACCGCAACCACAGACAGGAAGGACTCTACCCACTGTGCCCAGCTGCTGTTAGAGAAAGCTCTCCACTCCTTCACCCTGCTCGCCGCGCCTCCAGAGAAGGCCACGCCTATTCCAGAATGCCCCGCTCCCACCATCCGGCCCACCTCTCTTGGGTTGGGGCTTCTAGAGAGGAATCAAAGTTGCAGGATTGTGGGAGGAGTCCGCAGCAGGAAGTT…
TGACCTATTTTA	IL25	ATGCCCTGTGGTTTTAGGCAGGTGCAAATGAAACACATCCAGTGCCAGTCCGGGGGGGGGGGGGAGCACTGGAGCAAGGGTGGGAGCACTGAGGCAAGGATGGGTATGGCACTGGCTGAAGATATTAATGGCCTTATTATTCTTCCCAGGGGAACAGGAACACATTTTCTCTGGGGGCTCTCCTTCCATTCATAGCCACCTGAGGATTGGCTCATGCTAGAAGCTTATGTTTGGAGTTACTGAGGGCTGGAATGGAAAAGCCAGCTCAGGTTTTTTTTTTCTAACTACCTAACCCTGAGTAGATGATTGGGGTTGGGTCTCACTTTCCTCGACCTCAACATGAGGATTTTAGGTTTCATGTCATGGTTTTAGTGTCAGGATAATAAGAGGATGTGTCTA…
TGACCTATTTTA	GBP5	ACTAGCTCCTTATTTTAAAAACATGACCCAACAATTCCTGATAAACATACCTGTAGGCACATGGGAAGGGTGACAGAAGATTATAAATACTGGAAGAAATGTAAACAGCGGTAAAATGACACCAAAGTCTTACTAGAGAGTGTTTTCTTGCTCTGCAAAGCACAGGAAGGCAAAGAAGGGTGGTAGAATAGGGCAAAGGGGGGAGTGTAGCAAGGCAAAGGGGGGAAAGCCAAGGACCAAGAGCCCATGGGGTCCCTCAGAGGGGACAGTGAAGATCTTAAGAAGAAGCTGCCTTCCAGAGTGTCAGTGGAACCCTGCGCTCACTCGCAATGTAAGTTTTGGAGTCTTCTGTATGGAAGTACTGGTTCCATGCAGTGCTCTACCAACTGTGTCTCAAGT…
TGACCTATTTTA	NEUROD6	CCCCATGTAAACGTAAAATATAGGATCAGTCTTTCCCGTTTTCCCGTCTGTTACATTGGTAATAATTTTCTACAGAAATATCAAATCAGATTGTTACTGGCTTTTGACTTTTGTGTCTGTGACACATTTAATACAATACAGCTAGCTCCTGGGGACTTAGAACAGTTGTAACATGGGAGATCCAAGGCGGCTCTGCCTGCCTTTGTAGCTCAGGAATCTGATGTTTTCCCCTCCTTCACATTTAAAAATTAAATCACACACGAGAACAACTGACACCAGCATCTGCCTTTCTATTGATATTCTTGGTATTTATGCAAAATCACATTTAGATGTTGAACCAAAAGCTACACAAAATATATTTAAAACGTCACTAGTAAAACTGAGCTGCAAATTCTAAAA…
TGACCTAATTTA	RPS14	CTCCATTTCTGAGTCTCAGGCTGGGAGGCTGGCGAGACTGGCTCAGTGGTTCTCTAGAGCACTGACTACCCTTCTGAAGGTCTCAAGTTCAATTCCCAGCAACCACATGGTGACTCACAGCCATCCGTAATGGGATCTGACGCCCTCTTCTGGTGCATCTGAACACAGCTACAGTGTACTTACATATAATAATAAATAAATAAATCTTAGACAAAACAGACAAGAGTGCTTACTGCATTTGCTCTTGTTCTAGCTCTATCGGAGAACTCAGTTTGGCTCCCAGGACCCAGATGGTGCCTCACAACCATCCATAACTTCAGTTCCATGGGCTCTGACTCCCCCTTCTGACTCTCACAGGCACCAGACCCACATGCGGTGTGCACACATGCAGGCAAAATA…
TGACCTACTTTA	AHCTF1	TGCTCTGTGTCAGTCCTCTGTGCTCTGTGTCAGTCCTCTGTGCTCTGTGTCAGTCCTCTGTGCTCTGCAGATGATTAACGAACAAACGCCCAAAAGGTCACCTGATTCCCCAGTTACTAAGCTCAGTGGTAGAATTCCTGGGCTGAAAATCCATCTTCTTCTTACTACCAAGGAGTCTGATATGGAAGGAAATTTGTTCCAAAGGATGGGAATATAGACAGAAGAGGAAGGCAGGCAGGGATGGAAACTAACATGGGTGTAGGACAAAGGCAGGTTTTCTGTTTGAAAACAGAAAATTAGTTCATAAGAAAGAGGGATGGGGGATGTAGTTCTGTTGGTAGAGTACTTGTTTAGCGTTCATGAAGCCTCGAATTTGATCCTAAGAACCACCTAAAACTG…
TGACCTACTTTA	PRKDC	TGGCATATCCCTTTTCTGGAATAAAATCTAGACCACTAACAACCTGCTATTATGCACCATGGCTATTCACACATAGGTTATACTTTCACCCGAAGTCTCAGACTGAGTTTTAGTGTACATAAGCTTACCTGAAAATTCTCTTTACATGTTGCCACATTCACATCTGTTCCCCAAATCACAAGCTTTTGGCCTAGAGACTGTTCACTTGGTACGATGTCTTCTGCTGCTGCCTATTGAGAAAGCGAGGATAGAAACATGTTAATGGGATGACCTACTTTATGCTCTCAAGGTAACACCATCAGAGATCTGCTTTGTACTCACGCCATCAGACTGCAGATCCACCTGCAAACCCTTTCGTGCTGAGCCCAGATCTGGCCTCTGCCTTACAGGTGTGCCTCT…
TGACCTACTTTA	GM5941	AGTTTTGAGCCTTCTATGCTCATTTTGTATGTACATATATACAAAAGCTTATGAGAATAATACTGACTCAGGATGATTTGGGAAACTTTCCATTAATATAACTAGTTCTGCTATAGCCCTACCAGTTGTGAGAGGAGTGGCAAGGATGAAAGACACAAATTTATTTTATCAAAAAAATTACATAGTAAATTTAACTTTTTAAAAATAACCCTGAAATTTTGATCTTGATCTTTTTAGCCCAAACACAAGCTAACAATCCCTAAGTCATGACCTTCCAACATAATGATTTCCATGCAAAGGATTTTCTGCTATTACTGAAAACAAATCTCCAGATATTGAAGAAACTTGTCGAAAAACACAGGAGAGACTAGGAACCTTTGTATTTGAAACTAAGATATT…
TGACCTAGTTTA	BCL7C	CTGGGAACCAAACTACTATTCTCTGGGAAAGCAGTAAGAGCTTTTAACCAGGAAGCCACGTCGTCGTCTCCAGCCCCCGCTTTCTTTCTTTCTTCTTGAGATTGGGTCTTACTATGTATCTCATTATTGGACCAGGCTGACCTCAAACATGTAGAGATCTGTCTGCCTCTGCCTCCTGGGTGCTGGGATTAAAGTGTGAGCCACCACATCTGGCCTTTTTTCTTTTAAAGGAAAAACCAAAACGTCTCTCATTTATTTTGCCTGTGTATGATGTGTAAGAGGTGTGGAGGTCTGAGAGCTGTCAGGAGTGGGTTCCCTCTTCTATCACATGGGCTCCCAATTTTTGAGCTTGGGTCATCAGGCTTTGTGGCAAATGCCTTATTCACTGAGACATCTTGA…
TGACCTAGTTTA	GGH	TTTGTTTGTTTGTTTTTTATAAGTTTTGATGGCGGGTAAGAAGTTTTACATCATTCGATTTAGTTTGGGATAAGTGACAAAGTGCATGGAAGAGCCAGGTGGTGGTCAGCAACACAGATTAGTGACTACTGTTAGTCCTCAACATAGAATAGTTGCTTGATTTTCTGTCCCAGGGAGAGAGGTACAAGGTGCATGGTCTGATGTCTTTAGGCTGGGGGATCAGGCTTCTTAGGTCTCTGTTCTAACAGGCACTAGCATCTTGGCCTCTGTTTATAGCCTCATAGCCAATGCCATCATGTATGGGAGTGGAAGGGTAAGAGAGTTCATATGATACAAAAGGAAGCAAGAGAACCAACAGGGGCATGTGTCGTTCCACGTACAACAACCCCCTTTTAAGGA…
TGACCTAGTTTA	OLFR1204	TAAGTGAGCAAATACATGAGCTTTTTATTACAAGGATAAACACAGATAATTCATTCTGATGTTGTGTGCTAATGAATCTTACAAATCTCTGTGGCTTCTGGCCATGTAGTGGTAGCATATGCCTTTAATTCCAGCACTTGGGAGGCAGAGACATGCCTGAGGCTGAGTTCACAGCCAGCCTGGTCTACGAAGTGAGTTCAAGGACAGCAAGAACTACACAGAGAAATTCAATCTAATAAAAGAAGAAACCAAGAAGATGATTATCTGTAACTTCTTTCAAAGTACTAGAAAGATTTCTCTAAAGCTTATTGGAAGGTTAGATTTTTCTCCATATTGCTGCCTAGTTATTAATTATACTTATAACTGTATTCATGTTTAAGAAAATAAATTATAGCCTTG…
TGACCTAGTTTA	OLFR656	CTCATGGTTATCTCTGTTATGGATAGGAAATTATAAAGTTCCAAAGAAAAATATTGATGCTACTAATGAGAGATAAATATAAAAATTGATCCCCAGTGAATTTTAACATATAGCACTGCATGAGATGTGATACATACTTTTGTTTGAATATAACCAAGCAGATGTCTAGAAAGTGCATCAATAAGGGGCGTCTATTTGATCAGTTTCCAAAACATCTTCTTGATGTGCATCTCTTTAGAGAAGAGAAGTAGCTGGGTCAAAGGGATCGGGCACATAGATCTTTGCTTGCCTTGCCTGCTGGGCATAACCTCATACACCAGTGTGTTCATAACCCTTTACAAACTCTGCTAGAAGCCAATTAGCTCTCTCTTCTCTGAGTCATATGCTTTGTTGACAGTG…
TGACCTAGTTTA	UGT1A2	ATACAATTTGCAAAACACATGAAACTCGAGAAGAAGGAAGACCAAAATGTGGATACTTCGTCCCTCCTTAGAATGGGGATCAAAATACCCTTGGAAGGAGTTACAAAGTTTGTAGCTGAGACAAAAGGATGGACCATCCAGAGACTGCCCCATCCGGGGATCCATCCCATAATTAGCCACCAAATGCAGACACTATTGCATATGCCAGCAAGATTTTGCTGAAAGGGCCATGAAATAGCTGTCTCTTGATGGACTATGCCTGTGCCTGGCAAATACAGAAGTGGATGCTCACAGTCATCTAGTGGATGGAGCACAGGGCCCCCAATGGAGGAGCTAGAGAAAGTACCCAAGGAGCTGAAGGGGTCTGCAACCCTATAGGTGTATCAACAATATGAACTA…
TGACCTATATTA	BCDIN3D	AGGGCTACACAGAGAAACCCTGTTACAGAGCAAGTTCCGGGACAGCCAGGGCTACACAGAGAGACCCTGTTACAGAGCAAGTTCCGGGACAGCCAGGGCTACACAGAGAAACCCTGTTACAGAGCAAGTTCCGGGACAGCCTGGGCTACACAGAGAGACCCTGTCTTGAATGGGGTGGGGAAGAAGAATGAAAAAGAAAAGAAAAAAATTGAAACAAATCAAGCAGAGATCAAAATATAAAAGTAAAACTTGGGAAGAAAAAAATAGGACCTTTCTTTTCAGTTGGACATGACCTATATTACCTATTATAATCCTATCATGTGGGAGGTGGAGGCAGGAAGATCAAGAGTTCAAAGCCATTCTCTGCTACATAGGAAGTCCAAGAACAACCAGGACTAC…
TGACCTATATTA	PLD1	TATTTATTTATTGCTGTAGGGTTTTACTGTGTAACTAGGACTGACCTCAAACTCAGGGTCCCCTGCCTCACCCCGTGGAATGCTTCTGGAATTAGATGTGCCCCCACATCCAGGGAGAAGAAGCTTTAGAGAATGAAGCTATGTCACTAGCTCACCTAGCTGAGTCGGGGGTCTATCTGAGACTTCCTTGGGAATTCGAATGAACTGTTTTTTATGATTTATGTTGGCAAACTCAAGCCACATGAAAGAGATGACTTTAGGTTTAATTGCTTTCTGGCATCGATATTTCCCAGAAATCTACTTTTGTAGGTGAGAACGTTTTAATGATTCCTAACTGCACTTCAGTGTTAAAGGGACTGGCTCTTCCTGTTCTTCCACTGTCAAGCCCTCTCCTTCCCC…
TGACCTATATTA	GM14461	AGCACAACAAGCATTTGAGGTTGAGCACGTTAGTATTAAATGCCCTAATCTAGAATCACATGGGAAGAGAGTTTTAATTGAAAATTGTCTAGATCAGGTTAGCATGCATACATATCTATAAGGGGTTTTCTTGATCATTGATGAAATTTTTTTTGTTTGTTTAAACCGAGCCGAAGCCCCGTGTGGGTTGCCCTTTAGGGTTCCTGACCTATATTAAAGAAAACCAGCTGAGTGCTAAGCAAGGAGGCAGGTAACATTGGGTGTGTCCTTCCTTTCTGTCCGTGGCTGTGGATGTGATATAACCAACTGTCTCAAGTTCTTGTCTCTGTGACTTACCTACTACCATTTTCTCTAATCTGGAATAAAAAGCCAAATCTGCCCCTTTCCTTCCATGCTACT…
TGACCTATATTA	DCSTAMP	GCCAAATTGTGCTGTCTGGCTAATTCTCAGTTCCCTGTCTTTACCCATTACATCTCGAATTATCATCAGAGTAAATGGGTGTCTTATCCTGACACCTCGTCAGAACCCTGAGCCACTGTCTCAATACATAAATGGCTCCTACAGAAAAGACCCGGATCAGGATCACCTCTGTTCCTTGTCTCGTTCTTATCCAGCTAACAAACAAACTAATCTATGTTTTATTTTTCTTTTCCATTTATGCCAATCTGGTTGTGCTTGTTAATTTTGAATGTAAATTTGGCTAGGTCATCACACGTAGCTGTTTGGCCAAACATTCTATATACTATCATGAAGACATTTTAAAAAAAATGAGATTAGGATTTGAATCAATAAACTTTGCATAAAGTACCCTATCAAAGA…
TGACCTAAATTA	AA415398	TAGAATAGAGAAAGGAAAACCGTACACACCAACACATCAGTTGCAAGCGCCTGCTCTCTGGAGAATTAAGCAGTAGAGAAGAGCAAGAGCTACTGGTACTGAAAAGATGTCAATTAACTAAGATCTGGTCGATCCCCTAGTAGTCTCAATTTCCTAAGAGTACAACTCTTGATTCTTCCATCAAACAAGTCATCCTCGGCAAAACAAACTGACCTTAACACCTTCCCCACGCTGCCCGGAAGAAATCACGGGGTGGAGGGGAGTAAAGCAGGGCGGGGGAAAAAAAAAAAACAAAAAACATCTCAACCAACTGCAAAAAATGGAGGGAGTGGGAGGGACGGGGCACTACCACGTGGGCAGGATGCAACACACGCAGGACAGCAGCAACACGTCCGCATG…
TGACCTAAATTA	GSG2	CATAGTAAGGCCTCTCTAGAGAAAATAACATTTGAGTAATGTTATACGAAGTAACTACATTACAAAGGCCCACTGGCTACAATAACATTAGCAAGTTAAAAAATAGAAACAACACATAAGAAAGAGACAGGAGAGAAAGGGTGAAGGATTAAATACAGACCAGATCATGTAATTCTTTGCACACCAAGAAAGAAGTATGGGTTTTAAGCTAAATGTATCCAACTCTAAAGTCCACTGCTTCTGTTCATTTGGAGTTTCTGGTCCAAAGTTTTTTTTTTTTTTTTTTTTTTTTTTTCGAGACAGGGTTTCTCTGTATAGCCCTGGCTGTCCTGGCACTCACTTTGTAGACCAGGCTGGCCTCGAACTCAGAAATCCGCCTGCCTCTGCCTCTCGAGTGCT…
TGACCTAAATTA	FGD4	AATGGGAACATAAGATACAATATGTCATATTATACCTGAAGTCTAAAGAATAAATAAGCTTAAAACATTATAAATAAACTATGATCCTTTCTTTTTCTTAGGATCTTTGTACTGGATCTATCTGTCTTTCAACACCTTATACTCATTTTAATAATCTCTTGTAGTAAGAGTTTATGCTGTTTTTGCCCAAATAGTTCATCCACATTTCTTGACAATATTATTTTCAGGTTTCTTCTCCTTTTGTAGTCATTGTTGCTGAAATGAAATTCTGATGGGTTTTGTTTTTCAAGAGATATTAATAGTTGTGTGGTTTTCTCTCTCTAAAACTAAATGCTGACACTTTAAAGCAACATCCTACTTGGTTCTTTTGATTATTCTTATAGGGATAAATTTATTCCA…
TGACCTACATTA	HILS1	CAGCAGACAATCTGTCCCGGCACACAGACCCACAGGGCAATGCCACTAGGGCCTGGAGAACTCTATGACCAGTCTGATCTGATACAGGTGATAGCCAGGCAACAAAATCACGTCTGTGGCCAATTTGAAAAGTGACAGACATTGACCTACATTAAAATAACCACATGAGGTAGAATATGCCGGGCGTGGTGACGCATGCCTTTAATCCCAGCACTCAGGAGGCAGAGGCAGGCAGATTTCTGCGGATTCGGGGCCAGCCTGGTCTACAGAGCAAGTTCCAGGACAGCCAGAGCTATATAGAAAAGCCCAATCTCAAAACATAAAAACTAAATAAACCCAAACCAGTTTCTGTTTCTCCTTTTGGTTTCCATGAGACAGGCTCTCATGGAAGCCAGCATG…
TGACCTACATTA	AMPD1	GGCTAGTTCAAAACAGTAAACGTAAAATTCTCATTGCAAACATGAATGGCAGCCTACATTACATAATAGTAGAAAGAAGGTGGGTTGTGGTTTTAAGAAGAACTAAAGTATTATTCATAAAAAGGTTAGTAAAACGAAATTCCCCTGGTGCATGTTTTTCACTAGGCCTAGAGAAATAACATAATTAGGTATTTACTAAGGGACCCCTGGTGGTGGGTTTAACAATAGACTAGCATTGCATCAGATCTTTCACCTGGCTCCTGTAAATAGCTGATTTTAGATAGGGCTGTTCCTATCTCAGTTGTAAACACTGCCTGGCTCCTGCCAGCTTTTTATGTATACATTTTCTTTGTTTTGTGTAAAGAACCATTATGCATCTCGATGTCCCATGGCTGATGT…
TGACCTACATTA	ALDH3A1	CAACCCTGGAGACTTTGTTCTTCAACAATTTAAATGGTTCCGAGGCTACTTGACCTACATTAAGCAGTAGCAAGATACCATTGTCATTGATCACGACAGAAGCAAAACCAAACAATTACTAGATGTGTCCATCTGACCAGCTGCTTGCTGCTCCCCAGGCCATGGCCTAACCCAGTCCATGGGACTCCTTACCTCCTGCAGGCCACAGACACATCAATTGTATGGGTGACAACCATTAGCAGTCACACTCTTCTGCTTCCTGTATCTTTCCTTAACCGGCTGTTCCTTGTCTGAAGACCTGTCTCTGCCTTGGGGTGTCCCTATGCACACCCTCATCATCACAAATACACACGCCCATCACTAATGCACACCCCATCACTAATGCAGACCTCCACCAAT…
TGACCTAGATTA	DPYSL2	AGTTTTGCTTTATTTTCATCGATCCACCTATCTTTCTATCTTCTATCCATCTATCTATCTATCTATCTATCTATCTATCTATCTATCTATCTATCTATCTACCTACCTACCTACCTACCTACCTATAATACTGTCTAGGTGGATCTTGATCCAATCTATGCATGTATGTATGTATGTATGTATGTATGTATGTATGTATCCATGCATTCATCCATCCTTCCATCATCTATCTACCTACCAACCTACCTATGATACTGTCTAGGTGGATCTTGATCCAATCTCTGTATGTATGTATGTATGTATGTATGTATGTATGTATCCATTCATCCATCCTTCCATCATCTATCTACCTACCAACCTACCTACCTACCTATCTATGATACTGTCTAGGTGGATCTT…
TGACCTAGATTA	BUB1B	AAACTTCTCATCCATAGACCAGAACACAATGAGTTTGCATCATTTTAAGCTATTGAGTTGTGACATTTCCTACTTGTGCATCAGGAATACTGATGCACACCCTTAAAGATTCAAGGTGCAATCTGATAGATGAAGAAGTCCTGAGGGGAGCTGTTCCACATAACCCAGCATTTCAGAAACAACCAAACACTAAATCTCTAGTCTCCTATAACACGTATTGGTAACTTAAAACCCTGTCAGGAGCATCTCATCACTATTTAGCCCTGTTTTCTATATGATGGTTAGGAGAAAGTGGAGTATAATCTGGCACTTTTTGATGGGGCAGCATAGAGGTCCAAGAGTAGGGAGCTGGGTGAGGAAACTCACTGGATAATGGTGGAAATAGAGAGGTGGGAATCT…
TGACCTATTTAA	ASB5	GCTTAGCCCCAAAGAATCCAAGCTGCTGAGTAGTTGCTGTGGAGGGAATTATTTTTAATAACACTTACTGGTAAGAGAAAGGGGAGAAACCTTAGACAGGCACTTAGATGTGACTAAGGCAGGTTTATCTCTGATTCCAAAGCACTGGAGTGGAAGTCACACCGTGACTCAGAGCATTGTGATGGGCCAGCTGTCCACAGGCTCCAATCCAGTGTGTGCTCAAGCGTCCCCATGCCAGACAGAAGACTCACTGGAATGTAACTGCAATGAGTTCACTGGCTTGACACAGTTTCCACATCAGTGGTAGAGAGGACCATGGAGTGGTTTGTCTTCAGCACTTCAGCAGGGTTGGCGCTGTGTCCCAGACAGCATGAGCCACGGTGCACAGACCCATTTGTA…
TGACCTATTTAA	OLFR498	GCAGGGACTCATCCTCCAAGATAAACAATGACAGTAGGAAAGAGATCTATTTCTATAAAAACATAATAACATTGAACTTCTAACTTTAAAATTAATTCATTTTTCAATGGGTAAGTGTTTGACTTTGTTGGTAAATGGAGATACTTTTTCTTTGAAATCCAAGGGGGAGAAATATGTCAGATGGAATTATGAAGTTATATAACAGAAGGGGGAAAAAGAAACTTAGGCAGAATTTCCTTGTATTTCATTAATAAATTGTTCAGAATAATCAGACATGAAAACAAGTTTTTATAGATTCCTTATTTCTCCATCTGGTGGCAAGACTAAAAACGAACATGACCTTCCAAGCTGTATGCGTTTAGCATTTTCAACAGTCTAACAAGTTCACTAGTTTTGAAA…
TGACCTATTTAA	TMEM261	TATAATAAATAGCCTCTGTTTCATTGCTGGCACATCACAAATATATGTAGCACAAAGGTATAAAATTAAAACTTTCCTAACATATCTTTTTCTATGATGTAACACATGGAGGCATTTGATTAAATATATGTATAGATATATAGGTATCCACAGAAAGCATGCATAATTTATTTCTATCCTCTATACACATGCACACACACACACACACACACACACACACACACACACACATATTATTCCAGTTTCCTTTAATTTTGTTTTGACCTATTTAACTACTTCTTTATTTTTACATTTTATCCTTTCCAAATATCACATTTTATTTGAGAAATTTAAATATTAAATTCCTCTTCAACAAAAACATTTTAAATGTTAATCAGAATGAGAAAATCTTTTGAAAAT…
TGACCTATTTAA	OLFR1447	CTACAAATCTCTGTCCCAATCTCTATCCTAAAACACCAGCCTAACTCCACAGCATCTCACTGTAGAAAGAACACTCTATGCCCATTGAATATCATTCATACCTTTGAAGGGCAGTCACTCTTGCCTCAGGATTTGCTATCAGCCTGCAAATATGATTAAGGTAGAGAGCTAAAAATTAAAATCACACTTAATAACCTTCAAATGATATGATACAGGCTACTATAGTTTGTCATTTATAGACAGAATGTGGGAATTGAATGAGAGATGTGATTTTTTTTACTTTGTTAATTTTACAAATATGAAAGAAGTAAGTAACTCTTACAAAGGCATAGAAAAATGATTGATAACTGTAGACCTTGGTTTATGGAAATATGATTTTCTTATTTAGCTTCTGCCACG…
TGACCTATTTAA	SLC2A9	CTGGAAGAGAGCTCAAGTGGTCCCGAGGAAGGCAGCAACGCTGATTACAAAAGCAGAAAAAGCAGTTAGTCTTATGACCTATTTAATCTTCCAAGAAAAGCACATTTTACTAGAAAAGTCAATTCAAGAATAGTCTTCAATGTCTGGGGAAAAAGAGAAATTGGGCTGACATTTGCACAAGCTAGGGCTTTACATGTTAGAGGATATATATGTATACATCTATGTGTATACATAGATGTATATATGTACATATATATGTACACAAACATATATATGACCACACACATATATATAGCATAACAATTAAACCCTTAAATGCATTGTTAACTATCACAAATGTAAGCAGCTTCTTATCTCCTTTTGTGATTGGCTCAGGGGGAATCCATGGGCCAATCAGGA…
TGACCTATTTAA	MTFP1	GGGATGCAGGTAGCCAGGGTGGGCGGTTTCCCGGGAAGGTAGCCATAGCTGGGCAAACATTTGAGCCAGGGTAAAGAGGGGGGCCAGGCACAGGTGACCTTGCAATAAAAAGCTCTTGACCCCACACAACTTGAGAGCCAGGTTACAGGCTGCCCAGAATTCAGGAAGGATGCCCCAGGCCCTTGCGGGGTCTGCCTTTTCCTCTGAACGAGGCGTTGGCCCAGCCTCGTCTCAGGAAGCGGAGGGAGCTCTGGGCAGGTGCAGGGATGGCAAGCAGAGAGGGCCGAGGCTACCCAGGATCTAGTCACACATCTCAGGGGCACAGCCTGGCCTTGGTTTACAATGCTGTTAGGTACATTAACCAATGAATAAAGTGATCAATTTTCAAAGCAAAGAGCA…
TGACCTATTTAA	RYR1	TGATGATACATAGCTCTGTCTAGCCTGGAACTCACTCTGTAGACCAAACTGGCCTCAAACTCACCAAACTCTGTCTGCTTCTGCCTCCCACTATCCGCATGCACCTCCTGGCTCTTTATTTGTTTGTTTGTTTGTTTGTTTGTTTTTTGAGACAGAAATTCATGTAATGCAGGTGGTTGGCCTGGAATGTACTATGTAGCCAAGGCTGGCCTTCAATTTCTGTTCCTTCTACCTTTACCTCCTAAAGTGTGCCTCCACATGGCTAAATTAGAAAATCATATGCAGATATGGAGGTGTGGAACCCTATCTTTAGGTCTAGATCCCCAGCTCAGCCTCTGTGACATTGTGTAAGGTGCCTGACTCCATCTCCCAAAGGCAGCTCTTCACATCTGCAGACTT…
TGACCTAATTAA	CPED1	CTGATCTCACAAATGATGGACTTAGATTTCATATTCCAAAGCATTTATTTCAGGACAGCTTGTAAGAGGTGGTGAGTGTGATGATCTATGTCCGTAGTGGATTGACTCTAACATCTGATGTGGTCCCAGGAGTCTCAGTCCACCGGGAGCTGTGCTTCCTTTGCCACGTTCTTCTTCTAATTAACCCCTTCTTTTTCTAATACTATAACTATTTCTAATATTATTACTACTGTCTTCTGCTCCCTTGGACTCTGTAGTCAAGATAGGGAATTGAGTTCTTCAACTTATCAGAATCCTTTCTAGTTTCCTCTTAGCCAAAAGAAAGCTACAATGTTGTGTAAACTTTTTCTCTTCTGTTGCGTTTCCCTTCTCCCAACCTAAAGGCAATTCTAGTTAGCA…
TGACCTAATTAA	SYTL5	AAAGCTTTCTGTTACTTTCATGGTTTGCTTCTCTTCCATTCTCCATTTTCACATGTGTTTACTTATTCGGGGTTTGAGGTGGAGGGGTTCGTGGGTCATGTACATGTACAGGTCAGCTCACTGGAGTCAGTTCACCCCTTCCACTATGGAGTCCTGGGGACCAAACTCACATTGCCAGGCTTGGTAGCAAGCACTTTACCCACTGCTTCCTTTTGTCAGCCCTCTCTTCATTTATTTGGCCACAGGACAAACTCAGAGATTTGGAGAGGGTAGACTTCTATCTTCAGCTCAAGACATGCATAACTTAATATAACTCAAGCATTTTTCAACCCCTTGAGTATTAAAAAAATACACTCTGTAAAATATATGTGGAGAACATACTAGTCTGACATTTTAAGC…
TGACCTAATTAA	OLFR164	AATAACTTAAAGCAATTAAAACAATTTTAAACAATTATTATTATTTGTTGTGATAGGGTTTCTCTCCATCTCTGTGCCTTTGTTTCCTATATTTGACATCAAAGACTTGGATTCATTTATTCTTCCACCCATACTTAAAGGCTCTTAAACAATTAACATTATTTCTCCCTTCTATTCTTAAAACAAAGTAATTTTTCATGTATTCCTTCCTTCTTTTTTGGAGATTAATATCTCTTAAAACCATTTAAAACAATTATTACTTAAAAACAGTGAAAATTTCTTTCATTCTTCCTTGTAAGGAGATTAGTATCTGTAGATATATAATTATATCCCCATTTCTGTTCATATAACTTGAATTAACATCCTTCCCTATGGTATTTAACTATAATTAAATTCCAT…
TGACCTACTTAA	USP26	ACCCAAGGAGCTAATGGGAACTGCAACCCTATAGGTGGAACAACAATATGAACTAACCAGTACCCGGGAGCTCTTGTCTCTAGCTGCATATGTATCAAAAGATGGCCTAGTCGGCCATCACTGGAAAGAGAGGCCCATTGGAGACGCAAACTTTATATGCCCCAGTACAGAGGAACGCCAGGGCCAAAAAGGGGGAGTGGGTGGGTAGGGGATTGGGGGGGGTGGGTATGGGGGACCTTTGGGATAGCATTGAAAATGTAAACGAGGAAAATACCTAATAAAAAAAAACCCTTAAGTTATATCCTATTAGTTAGGCCTCCTAAGTGTGATTAAAGGCTTGGATAGGTTTGACTATCCACAATAAGAAAGGAAAATTAAGTAGCTCTCCATTTGAAGCAA…
TGACCTACTTAA	KLHL8	AGCCCTGCTCACCTTGCCAGGGCTGGCCAAAGTCAACCAGTAGGGTGCTGGGGACAGAACCTGGGTCCTCTGGAAGAGCATCCAGTGCTCTGAAACACTGATCCATCTCTCTAGTCTGATTTAAAGATAACTTTGTCAGATTGATTACATGGGTACCGGACAGAAAACTATCATTAATTTATTAGCATAAAATGAGCCACGGAGCCAAGGCCAGGAAAGGAAGACACCAATGTGTCTTGGAGGTAGAGCACAGGAGGTAATTGCTTTTTGTTTCCGTTTTTTTCTGTTTTGGTTTTTTTAGACAGGCTTTCATTGCTGTAGCCCAGGTTAGCCCGAGGTTATCATTATGTAGCCCAGGCTGGTCTGGAACGCTTGCTCTGCCTCCTGAATGCTGGGATT…
TGACCTACTTAA	VMN1R178	ATATGGGGATAACTCCAGGATTCAGATGGGAAAGATCAGCTTCGGTGAATAATTTTGTCAGAAGTCTGTGTCCTGGGACAAACATGGGAAAGTTGGAATGAATCAACTTCCTGGGCAATTACAGAATCGGAATGACATGTTGCCTCTTTTCTGGAAGGAGTTTGTGTCAGCATAATTTTGCAAGAGTAAAATACTAGGGAGGAACATAATCCATAGAAATGTTCATAATGAGTCCCTTGTTCTACTCTTGAGTGCCCCCAATTCACATCTGATTACAAGATCAATTCAGAACTTAGATTTCCCCAGAGGAAACATGAAAACTCTTTCATAACTTCTGCTCAGGTACTCATTAAAATTTCACAATCTCCTAGACATTATCATTAAGCATCAGAAAATAAA…
TGACCTACTTAA	ELOF1	GGGAGCTTCAGCCATTCGTTCTGAAGTAAAACGACGAGAAAACCCTTCATCTGGCTCAGACTCTTCCTGGCTGTCTTGTCATCAAAGCTGCCTTTTGTCATCTGGAATGACTCCAGAAGAGAAGGTCTTTCCTGATCTCTTTCACCCAAAGTAGCCCCAGCTCAGAGATTTGTATTTCGCTCTAATAGCCTCGTAGAAATAGGATTCATCCAGTTACAAGTTTTCTCAGGAGCCTGTCATCTGTAACTATTAGTACAGATATATTAAAGATTTATTTATTTTTATCTTTTGTGTCTGCCATATCTGGATCCAGGGTATCTGATATGTGACCTCAAAACCCACAGATTGAGGACCCCTGCCCTAGAGCCTTATCCATGCTTGGCTACTATCAGCTGAATT…
TGACCTAGTTAA	GALNTL5	TCTACTCCCTGCCCCCTCTGCTGGCCCTACTGTGGAGTCACAGGGCCATGCCACCATCTCAGCTTTGTATGTGGGCTTGTGGGCTCTGAACACAGCTCTTCATGCATGCAGGGCAGGTACTTTACTAACTGAGCCATGTCTTTGGCCCAAGACTGATATTTCTTTCTTTCTTTTCTTTCTTTTCTTTCTTTTCTTTCTTTCTTTCTTTCCTTCTTTCTTTCTTTTTTTTTTTTTTTTTTTTTGGTTTTTCGAGACAGGGTTTCTCTGTGTAGCCCTGGCTGTCCTGGCACTCACTTTGTAGACCAGGCTGGCCTCGAACTCAGAAATCCACCTGCCTCTGCCTCCCAAGTGCTGGTATTAAAGGCGTGCGCCACCACTGCCCAGCAAGACTGCTATTTC…
TGACCTAGTTAA	PPP2R2A	TAAACTGACAACATGACTGCTTCATAGTTTGGTTAAGGGGAGGGTTTTGTTGTAGATATGAGAGAGTGGCCAGAGGCATCTGGAAGAGTCCAGAGCACAGACTGAACATGCCGGAGAGGGAAGAATAATAGCAGAGGATAAAATATAGAGGAAACAGCCAGAATAGCAGGGTCATAAGGAGGAGTAGCTTGGGAGAGAAACACCCGAGGGCTGGAGTTTACAGTAGAGGAGAGGTAAGAAGGGCAGGACACTAGCGTGGACTGAAATGTGCCACAGGATCTTGGGATACCAGCATGTGCTTTGATATACAGTTAGGCAACGTAGGTAGCTATATCTCCTTTTTGCCAGAAGTGAGGGAAATGACATTTTTGGTAGAGGGCCCCTGGCTTCACAAGTTCC…
TGACCTAGTTAA	SVS1	ATGTTAGATATGTCAACAGTAGTACTAGATTTTTCCTGGGGGGGGATTTGACCTAGTTAACAGTACTAGGCCTGGTTTCCATCCTGAACAGTATAGGAAAACCAGCCAAGATTATGTAAGAAAGCAGAGGAGGGGGCAACATAAAGATATGAAATACACTTTTAAATAAAGAATCCTGTCTAAACATAGATAGTAAATCCAGACTGAAGTTCATGTCCTCCCTGGTTCTGAGTTCATCCAGAAGCCTCTTGTCTCATCCACAAGGCACCAAGGCAGCAAAGAGAAGTCCTCTAGGTGGACCATCTCCATTAAGTCAAACAAGCATGATATTCTGTAGGTAGGCTAGGAGAATGCAAAGGAACCCCCAGAGCCCAGCAGCTCACAAGGGATGGGGCAGGT…
TGACCTATATAA	ESP36	CCTTTAGCTCCTTGGGTACTTTCTCTAGCTCCTCCATTGGGAGCCCTGTGATCCATCCATTAGCTGACTGTGAGCATCCACTTCTGTATTTGCTAGGCCCCGGCATAGTCTCACAAGAGACAGCTACATCTGGGTCCTTTCGATAAAATCTTGCTAGTGTATGCAATGGTGGCAGCGTTTGGATGCTGATTATGGGTGGATCCCTGGATATGGCAGTCTCTACATGGTCCATCCTTTCATCTCAGCTCCAAACTTTGTCTCTGTAACTCCTTCCAAGGGTGTTTTGTTCCCACTTCTAAGGAGGGGCATAGTGTCCACACTTCAGTCTTAATTTTTCTTGAGTTTCATGTGTTTAGGAAGTTTATAATGGCTTAGTAATACCTCTTTATTTACCCATTC…
TGACCTATATAA	GM382	ATAATATGTCCCAGCTCCATTGATTAGTTCACAAGATATTTTAATGCTGAAAAAGTTATATTACACATGTCTGCAATATTTTGTCCCCTTTCTATATTGTTTGAGATCTAGATTTGTTTCCATTTCCTTGATATTATTGGAAGTAGAGAAACAATAAATATAAATATTCAAAAAACTCAGTCGAAATGCTTAGAATCCTTTTTGTATAGGGATAAGAATAGTATAGCTGGGTCATATGGCAGCTTTACTTTTAGTTTTTTGAGAAACAACCATACTAATTTACAATGTGTAATTGCAAGTTTACATCCTGCAACTATAAATAAGAGTTGTTTTTCTCACACCCTCACTAACAACTGTTTCCATTTGATTTCTGGTTAAGTATATGGCATCAAAGAAATG…
TGACCTATATAA	TESPA1	CTATCAAAGACACCAAGAAGAAAACCCAATAGGAGATGCTGAGGCTGTGGTGGAGGCATGGTCAGTGGTACTAAATGCTACCCAGGATGAAAGTGAAAGAGGGAAACTCTCTTCTAGAGTTTAATAAGGCCTCCCTGAAACTAAAAGACAGCAAACTGAAGACAGCTCTGGGGTGTAGTCATCTTTAAAAGTCTAACTCTTAAAAATTTATTGTAAAAGTAGTTAGTTATTTCCTAGAATAAGGGAACCTGAAGTGGGTTTAAGCATAACAAGCAAAGTGTTAGAAAATGAACATGGTTCCAAACTTTGTCTCTGTAACTCCTTCCATGGGTGTTTTGTTCCCAATTCTAAGAAGGGGCAAAGTGTCCACACTTTGTTCTTCGTACTTCTTCAGTTTCG…
TGACCTATATAA	GBX2	GCGGTTATTCTAGAAGTTGAGGAGAGGGGATAACAACAAGGTAGTGGCATTGAAGACTGTCACTGTAGGTATCTCATAATAAGAGGGAGTATTTATTATGCTCATGAAGAAACCAGCCTTTTGCCTTGGGCTTCGATTAACTTCTTTTGTGGGCAAACAGGGACTAGAGCTTGGGTATCCCACAGACACCTCCTTCCCGTGTATCCCAAAGAGAATTAATTTCCCCTCACACTGCCTAAGCCATCTCGAGTTCTGGGCGTGAAGTGAAGGGATGCAACACAGGCAGCGCCCTAATGAATTCCTTTCAAACCGCCTGCTGCCGAAACCATCTATTACTGCGGCCCGGAGAGGGGAAAGGCGTTTGAGATGTCTTTGTCCGGGTGATGGAGGGGAGGGGAG…
TGACCTATATAA	MTCH2	AACATCTGTACAGCTACAGTGTATCTTTTTTTAAAACTGAGAAATGAAACGTGGACCTCTTCCAGGTAAGACTATCCCAGCCTGGGAGTGGTTTAGCTGGTAAGCCCCTCTCTTTTCTGGGCTCTGTTTTCTGCCTCTGGGAAGTTTTCACATTACTTACCATCCCCTCTTTTCTTTTCCCAAAGCTGGCCTATGCCAAGGTGCTGTTCTCTCTCCCTCCCTCCCCACCTTTGACTTTTCTTATCCTCCTAGCTTGAATATAAGTTACTAAGTAACCCATTCTAGGGTCACCACACTGAACTCTTATCAGGGATTGTCATTCATATCACATCTTTACAAATGGCCCGTTTGAACTGTGCTCTTCCTTTACTTATAATTCCGACTCCAGTTCTCTGTCCC…
TGACCTAAATAA	DOCK2	ATAGCCAGGTAAGCCTGACCCACTATAAAAGGGGCTACTTGTCTCCTCCTCCCTCTCTTACTCTTTCTTCCCTCTTGCTTTTCCCTTGCTCGTCCTTTCCCCTTCCCTGACCCTTTCTTCATGTGCTCATGGCCATGGTCGGCCTTTACTTCTCTACTCTTTCTCTCTGCCTTTCTCTGACTCTACAACCCTCTACCCTCTTAGCTCCCCTCCCTATGACCTAAATAAAGTCTAGTCTATACTATACTGTGCCTTCCCTCAAGGGAAAGGGGTGTCTCAGCATGGGCCTGCCGAGACACCCCTTTCCCCATACCTTACCACAGCCCCATAGAACATGACTTATACCTCTTTATCTTTTTATAAACACATCACATGCTGTTCTCAGGTAACTCTCTGCCT…
TGACCTAAATAA	1700093K21RIK	ATACTAACAATACATACAAACTTCTGATATCCACTGTCACATTGCATTCAGTGAAAGCCCCCAGGTGTACCCTCCCCCAGCCTTGAGCAGGCTGACTCAGACCTGCTCTGCCACTGCCAGCTAGCCCACCTAGGGTGGAATCTTCTGACCTAAATAAGGTTTATAGTTCTGCCACATCTGTGGTTTTCTCCAAGACAACACTACCTGCTGAGAAGCTGAACCTGTCTTCCGGAGGCGATCTAGACAAAGCAACAGCCTGGCAACAGAGTGATGAGAGCCTGGCAACAAAGCAAGGAGAGCCTGGCGTGGTGGGGGATGGGCTTTCCCCTTTTTAAGTTCAGACTCAAAAAGTAAACTTTGGGCCTTGATCAGTACTTGTTTTGGTCTCATTCTTCTCTC…
TGACCTAAATAA	GM5414	TTTCAAATGTTATCCTCTTTCCTGGTTTCACCTCTGAAAACCCCCATCCCCTCCCCACTACCCTTGCTCACCAACCCACCCATTCCCACTTCCTAGCCCTGGCATCCCCCTACACTGGGGCATAGAGCCTTCACAGGACCAAGGGCCTCTCCTCCCATTGATGACTGACAAGGCCATCTTCTGCTACATATGTAGCTGGAGCCATGGGGTCCCTCCATGTGTACCCTTTGGTTGGTGGTTTACTCCCTGGGAGATCTTGGGGTACTGGTTCCACCTGGGGATCCATCCCATATACAGTCACCAAACCCAGACATTATTATGGATGCCAACAAGTGCTTGCTGACAGGGCCCTGATATAGCTGTCTCCTGAGAGGCTCTACCAGTGTCTGACAAATACAG…
TGACCTAAATAA	DARS	CTCTGAAGAGCAAACATCCCAACACAGGAAGTACATTTGGTTTTTATTTTACCTCAGCTGTGTCTTTTCCCCATTGGCTGGGGTCCGACCTCACAGTCTTATTCAGTTGGCTAGTCTGCAAAGAACTGGTGCACAGGAAATGGAAGAAGCAGGAAGGGGTCACTGCTCCAAGGAGAAAAGGGTCACTGTTCCAGGCCATTGAATTCCTAGTCTAGAGCATGGAGCCTTTGTGTAAACAAAGGTTTTACTGGGTAGGGAACTAAAGCATTTTCATAAGTCTTGTAAGGAAAGGGAGATAAACAGATTTGAATTCCTGGTTTTAAACACAAGTTTTACAGTATTCGATAGAAAAAGTCATAGTTGATATTTCTTACACATATTTACATCGTTACTCCAAAG…
TGACCTACATAA	LIPH	CCTTGCAGGGCTGGGGAGGCAGGCAGCCTGGTGGTAGAGCACCTGCTTAGCCCAAGGTCCTGGATCCCATCTCCACCCACTAAACAGATAAGAGTCCTGTGCTGACTCACATCTACACTCCTCTTCTCCCCCACCTTTGGAGGGTTTTGTTTTCCTATTGCACAGTTGGTACTTGTTATTACACTGTCAATATTTCTTACTCCTCTAAAGGAGAAAGAATGGATTCCTCCATTGCTTCTCTGCTGCATTTAATGCTGGAATGAAAACTGAGCACCCAGCCATGAGGTTAGGGGAACTTCTGTGCTCTAACCATTAATAACATCTAGAAGACCACCCTGCAGAGTGACCCTTATTCCTGTAACTGAGGATCGGATAGTTTCGCCCCTAAAGTACATTGGC…
TGACCTACATAA	KRT72	TGTGTGGTTCCTGGAGATCCAAACTCTTGTCTTCTTTATGCATAGCACACACTATATCCACTGAGTGTTCCCCCGGGCTGTGATGTAGGACATCTTATGGGCTTGGATAACTATATAGCAACATCATACTGTCTTGAAAACACTTTATCACTAAGTGTGTAAATAGACTAACAAATCTCACACAAGAAATCCGTTTTTTCCTTAAAACAAACAAACAAAAAACCCCACAAAAAAACAAACAAAAGAAAGCAACAAAAAAAACAACCTATCGCCTTTTCACATGATACCTTATTAACTTCTTAAGAATAGGTGTTCCAGGCCTAGTCGGCCATCACTGGAAAGAGAGGCCCATTGGACTTGCAAACTTTATATGCCCCAGTACAGGGGAACACCAGGGCC…
TGACCTACATAA	CYP2C44	TGTATGGTATTTAAAGTATATCTCTGGCTGTAATCTTTTTTACAAGAAAGTTGAGCTGATACTATGAAAATCGCAGCATCAGATCCTTTGACTAATGGAAAACAATTCCACGTAAACACTGTACAGGTAGGGATGGGGGCACCTAAGAGGAGTCCCAAAGGCAGGGTCAGAAGGGAAGGGCAGCATAGATCATGGAGGGCCTCCTACATCTTGTCACACCTTGCTGAGTTCCTCCAGAGACTAGACAGAGGATTTGGAAACCAAGCTATCCCAGGTTATAGTCAGGGCTTGATAGATTAGATGGCTTTAAAGCTGCCTTAGCACTCATGGATTCACCTGTCACAATAAAACACAAAGCCAAGATAAGCTTGTCAACTGAAAGCAAGTGACAACCTGCTG…
TGACCTACATAA	ARMC5	AAGTTTTCACTATTCTTCCACTGATGGAGGAAGGAAAGGGCGTGAGGGGGGCAGGGGGATTTTCAAGGGAAGGGACTGAAGACTAGAAAAGAACGAGATGACAAATCTTGGGCCTTTGCCCCTGCCTAGAAATACCATAAAGTATCCTGAACTCAACATCTATTTCTTTGTTTCTACCTCAACCTCTAGCACCCTAGTGTAAGCAGTAGAGAGAGTTAATGAGTGGTGAAGAGTTCCTCAAATGGTTTCTTACACCCAGAGTTTATGTAACAATCCCAAGGTCAAATTCTCCGGTCCTTTTGCCAAGACATAGCCTTTGATCATCCCCTTTGGTCCTCCTCCAACCTCTGGCTACTGTAGTCCTCACATGGACTTTGCCTGGTTTGTAATCCTCTTCCT…
TGACCTAGATAA	SOWAHB	CAACTCAACATATGTACTTGTGCAAGGCACCAAAGAGGGATTCTCCTGACTTGCCCATCTGAGGTTTCCATTTGGACTCTGCCTCCCACACTTGTGAATCTCACTGAGAGACTCAACACCAGTAAATAAATACAAGCACGAGCTGAAGTTTCATATAAAAACATTTGTTTCAATAACTACTTTAAGGCGTCAAAGTTATATGGAGTGGGAACAGCTCCTCCATGCCAACCCACTACTAGGTTTCAATTCTAGAAACTGCCCCAAATAGACAGAAACAGTCCTTCTTTCTGACCTAGATAATTTAAAGCCAAGGAGTCCAAGTCCTTCATGGAAAAGTACCAGGGTTCTGTTGGGATTTAAATGAAACACTGCTGGTGTGGCCTATCTGACAGACTGTCA…
AAAAATAGGTCA	TAC1	GAATATATCTAATAAAAAAAGAAAATATGTAATAAAATAAATAAATAAAAAATAAAAATAAGATATAAAAAGAAAGAAATTTATCAACAATGTATGCCTGGATTGTGGTCTCTACTTACCATGTACAACTCAATGAAAATGAAGGCTCCTTAGAGGAAGACTTGGAGTCTCAGGTAGGAAACAGATCAAAACCAAGGGAATCATCACTTCCTTTTAATTACATATCAAAAGCCTTGGAAGAACTTTATGCTAGCCAAGAATGGCATAAGTTCAGCATCAAGTAATGAGTATCTATCTACCTTGCATTGAAATGTATCAACTCTGCTTAAATCTGTGAGGTCTTTGTCTTAAAAAATAGGTCATACCTTAAAAGCTCTAAATTGGCAATTTTTAAAGTTG…
AAAAATAGGTCA	OLFR1102	TAACTCCAGCTCCAAGAGTTATAATTTTTTGACACTCTGATTATCTGTCTACATGTGATACATACTCACAGAGATACATATATTAAAATTATATATACATATACATTTATATACATATATATGTATATATACTTTATAAATAAAATTTTATACATATATTAAAACATAATTTATATATTATATATATTATATATGCTATATATAATATATCTATATGTCTGTGTCTATCACATAAGTTAAGTTAATTTACCATGACAGTGTCAATAACCTTACATTTTAAAGTTAAAAACCTGGAACATTAGGAAAAATGATGTTTTATTTGTTCATTTATAATTCTACCGCTTGCAAGTCTATTCTTTCTGTGTATTAGAAAAATCTTCTACTAAAAGACAGAACATT…
AAAAATAGGTCA	KBTBD8	TTTTAATTGCTAAATTTATACTGATAATGCCATTTTTCTTAATGCCCTCAATATTGTGAGCAGAATGTTTTTACTAAATTATTGAATACATGAAAAATGCAAATCCAAAGTTAGAAGTAACAAACATGAAGTCAAATTTATCATGTAAAGACTATGCTGATAAGCAAGCCTTTAATGTTTCATTAGCAAGGACTGTGAGTGAGGCTCTTAAGCCCCGATCCCCAGGAAGCACCACATCTTATTAATTTGCCTAGTGGCACAGCACTTGGAACTTTGTTTAAATTTCTAACGTACCTAGGGAATAGAACTACTTTAAATCATTCCCACTCTATCAGTCACAGGTAAAATTTCAAGACCCCTTTAACAAGGTCACCTGGAGTTGGTGATGAGGCTCCCTGG…
AAAAATAGGTCA	GM12185	AGATCAGAAATTCAAGGCTCATACCTAAATATAGTGAAAGCAATATACACCAAACCAGGAGGCAACATCAAACTAAATGGAGAGAAACTTGAAGCAATTCCACTAAAACCAGAGACTATCTATTCCCTAACTATTAAATATAGTACTTGGAATTCTAGCTAGAGCAATTAGACAAAAAGAAGAGAAAAAAGAAAAAAATAGGTCAAAGGGATACAAATTGGAAAGGAAGAACTCTACATATCAGGATTTGCAGATGTCATGATAGGAAACTTAAGGGACCCCAAAAATTCCACCTGAGAACTCCTGCAGCTGGTTAACAACTGCCCAAGCTATTTCTACAAGAATGGGAGGCGAGATTAAACAGGCTACCTGAGAAGCTTTGCTTACAGGCAGTCTCCC…
AAAAATAGGTCA	2310057J18RIK	TTAAGGGAAAATGTGTTCAAACATTTATTGTTATTATTATTATTAATAATTTATTATTATTATTACTAATTCATTATCATCATTATAGTCACCATCAATATTACTATTGAAAGAAAAATTAGGAGCAATGGCTCTAGACTTTGGAATTAGTGAATATTTTTAGTCAAGATCCCAGGAGTATGGGAGCAAAACACAAAAATAGATAAATGAACTTTCATAAAATTAAGACAGTTTTGAAGAGCAAAAGAAGAAAACTTGAAAAGAGGCAAATTAAAGAATAGAAGTTACTTGTCTTTCACCCACCCCAAAAGGGTTGATATCTAGAATATATCAGAACCCCAAAAAATCAATAGGAAAAAATACCATATGTCAATTTAACTTGGGCATTGAATATAGCTA…
AAAAATAGGTCA	RPTN	GAGAAAACATGGAAAACCATGTTTCCAAAAGAGATGGAAACAAAGAAATGAAGAAGAGAGGGCAGAGGAAAGAAGATGAGGGGAGGGGACGGAAGGTGAGGAGGGAAAAGAATAGAGGCGGAAAGCATACTACACTGAGACGGTAAACAGGTACATTTGGCCTGGCTTCTGTTAGCTTTGTGAGTTCTTCAGCAGGTTACTCAGGATAACTAAAAATCAGTTTCTTCATCTATAAATTAAGAAGCTAAGACGAGATTTCCTTTCAGCTCCCAAATTTCCACCTCTACTCTTTCATCACTCTTTACTTTACCAGACATAGGCACCCATACTACTTCAAACAGCATGGGAGTTCTTCCCTATGCAACTTCGGTCTTTGCTTTCTCCCCCACAAAGAATGTC…
AAAAATAGGTCA	OLFR49	TCTAATACCTCAGGCCTCTTCCCAGTACACAGAAACAAAGGGTCTACCCTGATTGCTGTACCCCAGAGTCTTCTGTGGGCACAGTGGGACTGGAAGATCACGAGCAGCATGTAAGAGCCAGTCACACAAGTCATCCATTGATGTCTGTCTCTCTACTACAGGAACTATAGATGTATATTTAACTTTCTCAGGCAAGGGTCCCAACTGTGACACTTGGGGTTAGGAGCCCTAGCAGTCAATGAGTTGGTAATCCCAATTCTAGTAAGTACCCAGAGACAACTCACTTCTGAGAGGACCGAGGGAGGGAGTATTGCAAGGGAGGTGGGTCGCTGGAAAAACTGAAGGTTTAGTGAAGTGTAATGGGACAAGAGCTGCCTGATTGTGATCTGCAGAACATAC…
AAAAATAGGTCA	CD40LG	TTTACAATGCATACATCATGCGGTATACCTGACACCCGTACAATTTGCATAGCCAATTACACTATGTAAATGTGGAAAAGAAAATGGAGTAATAGGAGGCCTTGGTGTTAGAGGATTTAAGGGTGGAGAGTATTCAGGAGGATGGTAGAAAAATAGGTCAGGAGAATAAGAGAGAAGGCACTAAAGAGAAATGCTAAAAAGCATTCAGCCCAAGCTATAACTGAGCTAATAGCTGAAGCGCCCGTTTCAGTGTTATATTGTGGGCAAAAGTCAGGCTTCAGGAGTCTAGAGATGAAAAAGTGGGAGCAGGGAGGTTTTACAACACTTTCTTGAAGTTGATCACAAAAGCAAACCCTGATTGCCTGTCCAAGGTGCCTGTACCAACCTCTCCCTTGAGCT…
AAAAATAGGTCA	RPS6	TGGTAATCAAAACAGTATGGCCAGGCAGTGGTGGCACACGCCTTTAATCCCAGCACTTGAGAGGGAGAGGCAGGTGGATTTCTGAGTTCAAGGCCAGCCTAGTCTTCAGAGTGAGTTCCAGGACAGCCAGGATTAAACAGAGAAACCCTGTCTCAAAAAACAAAAACAAAACTAGTGTGACCTGGCACTGGACAGCCATAACAAACCAAAGGGTCAGGTCAAGTGTGTGGAGAGCGCTCCCATCACATGCACTGCCGGAACAACTACATACCTACATGGGAAAGGAGGAGGCGAGTCTACTGTTGGAGAGACATATGAGCATGACCACTGTGCAGATTTCAATGGCATGTGTTGTAGTTCCAGCCACTTGGAAGGCTGTAAAAGGACTGTTCAAGTACA…
AAAATTAGGTCA	CTH	AAGGCATGCAGCTCAGCATGTGCTCCTGGATTCACATACTCCTTTGCAGTTCTCTTTGCTGTCTTGGAAACAGGAGACTGTGTCTGTTTTCTTCAGTGCTTCTGCTCATTGGCCACTCTGTGCGTCTGTCATAGATCTAGCTAGTTGGACTCTGAAGGATGGGAAGTTAAGTGCTTTCCGTTATTCTAGCTGAGAGGTATGGAGTCACTCATGCTCAGCTTTGCACACAGGTCAGATGATGTCTGAGAGAGAAATTCCTGGGTGGAAGGGACATTCCTGTGAATAGAGAAATTTAAATCTTGGGCTGCCACCCCACAGCTTCCTCTAACTTTATCAGAAGCCTCTCATTTAGAAAGTCTGTATAAGGGCCACTTTTCAAAGACCTCTTTGTGACAGTTA…
AAAATTAGGTCA	OLFR323	AGGTGAGGGGTTTCTGTCTGTGAATTCTAAAGATGTATTTTATGTTAATTCTCTCTCTCTCTCTCTCTCTCTCTCTCTCTCTCTCTCTCTCTCTCTCTGTATGTGTGTGTCTGTCTGTCTCTTTCTTTCTGTGTGTCTCTGTCTCTCTGTCTCTCTCTCTCTCCCTCTCTCTCTCTCTCTCTCTCTCTCTGTGTGTGTGTGTGTGTGTGTGTGTGTGTGTGTGTGTGTAGAGGTGACTGCAGAGGCCAAAAGAAGACACTGGATCCCCTGGAGCAGGAGTTATAGGCAGTTGTGAGCTGTTTGACTTGGTGCTGGGACCTAAACTCCAGTCTTCTGCGTGGGCATTATACACTCTTAGCTGCCAAGCCATCTCCCCAGTCCCTCCTGTTTCTTAAGGTG…
AAAATTAGGTCA	ALDH3A1	CAACCCTGGAGACTTTGTTCTTCAACAATTTAAATGGTTCCGAGGCTACTTGACCTACATTAAGCAGTAGCAAGATACCATTGTCATTGATCACGACAGAAGCAAAACCAAACAATTACTAGATGTGTCCATCTGACCAGCTGCTTGCTGCTCCCCAGGCCATGGCCTAACCCAGTCCATGGGACTCCTTACCTCCTGCAGGCCACAGACACATCAATTGTATGGGTGACAACCATTAGCAGTCACACTCTTCTGCTTCCTGTATCTTTCCTTAACCGGCTGTTCCTTGTCTGAAGACCTGTCTCTGCCTTGGGGTGTCCCTATGCACACCCTCATCATCACAAATACACACGCCCATCACTAATGCACACCCCATCACTAATGCAGACCTCCACCAAT…
AAAAGTAGGTCA	TIMELESS	TATTGGCTATCTAGGAGAGGTGCAGTCAGAGTAAACAGGTTTCAGTTAACTGAATGAAAAGAAAAATAAAATGCTCTTGCTTCCAAACTCTAAAGCAAAGGATGGAAAGAGGAGGATGAACTCTTAACTTTTCTGTTCCCACCATACCCCCCACCTTCCAGTCTGAGGCTGAGCCTTTCTTGTTTCCGATGCGGTACTGCTTAGTCCAGGCATAGCCGGCCCTCACAGAGGGGCACTACCTTTTGTATGCATCCTTGAGATCTGAACTCGGGTCTTTCAGCTTCTGTGGAAAGTGTTCTTACCTACTGCGCCATTTATTAGCTAGCCTCCTCTTTGTTGCTGTCAAACATTTGGTAGCAGAGAAAGAGAAGAAACAATTCTGGCGGATAAGAGCAGGCA…
AAAAGTAGGTCA	MPRIP	TTCGTGTGTGTGTGTGCGCGTGCGCGCGCGCACATACGCACACACTGTAGCACACACTGTACTACTCATCTGGAGGTCTGAGGACAACTTTCAGGAGTTTGTGCTGTCCTTCCACCATGTGGCTTCAGGGGACTCATCTCAACTCATCAGGTGTGGTACCAAAGGCCTTTACGCGCCTTGCAATCTTGCTGGCTCTAAGTCTTTCTTTTAAACAGCTTGTACATGCTCATAAAACAAAACCCGAAAGGAACAAAAAGGTTTTATATTGAAAATTTAAAAGTAGGTCACCTCCCAATAACCCAGTTCTTCTCCCCAGAGGCCACCACTGGTATCACTTTCCGAGTATTCGGTGCAGACAAGAACCGTCAGTCTCCCTTTACCCCTTCCCCGTCTTTATTC…
AAAAGTAGGTCA	MTMR11	TTCTTTCAATAAAGGAGCATTTGGGTAATGATTGTCTATGAGTTACTCAGACACCTCTGACTGGACTGTGTCCTCTTTTTCAAAGAGGCAGTACCCAGCCACATAGCCATAGGCAAGAGGACAGAATTAGAAGCCATTATCTGCTCTGGAAACATACATACCCTGGATTCTAATATTTTCTTCTTGCCCTCAACCTGTGTGGACTGCAGGCTCAATGAGTCACACAGGCACTCGTGTCTGAATATCTTGTGGATACCCAGTCACAAGTTATTGTGTATTGCCTCCTGTGCTTAAGCTGTTTAACAAAATACTATCATGCTTCCATGTACAATTCCTGTGCCCTCTCCTTCCCTTGGCTGTGTGAGTTGGGGGTAGAGGAAGTGATAGAAGCTGTCTAAG…
AAAAGTAGGTCA	PAPD4	TGTGTATGTGGTGGTGAAGTGTATACAATGTAATTGGTAGTGGAAATGTGAAGTCCTAAGTGGAGCTTCATGGTTTAAAACAGCCATTCTAATTGTATAGAAGTTCGTGAAGATGAATCAGTTTGGTACTGGGCAGGTGTGAGCATGCTGTTGGCTGTGGTGAACTCTTTCATGACTTCCTAGCTACACTGCACTGAAATTTCTGAAGCCATGAGCCAACTGAAACCTTTCTATCAGATATTTTGGTTAGAGTGAGGAGAAAATTCATAAATACAGTCTCCCTTTTAAAATGCACATGAATACTATCCACCATAAAGCTGGAATACCTGCATTATGCTCAGAAAGAACGTACTTCAGAGTAATAATAACAGCAAAAAGTAGGTCAGTTTACAATGTAGA…
AAAAGTAGGTCA	FAM19A1	GCCTATAGTCCCAGTGCTGTGCAGGGCAGAGACAGGAGGATCCCTGGGTTTTGCTGGCTACCAACCTAGCTGCAGAGTCTCTGAGAATCTCTCTCTCAAAGGAATAAAGATGGCAAAGAGTGACAGAGCAAAACAGTTTACATCCTCTGGCCTCTGCATATACCTATACCACAATACCTATACCACAGACATGCACGGTCTGTACATACATGTACAGACATATATAGACATGCACAGTCTGTATTTGCTGATGCTTATGTTATGAAGGAGATGATCACTGGCTGCAGTGTAATAGATTGTAAAGTATCTGCTGGGAAAAAAATAGATGGAGTGATGTTGACATTCTTTACTGGAATACTGAAGAGATGGGCTCTTGTACAGAGCGTTTGAATCAGGAGC…
AAAAGTAGGTCA	SOCS2	CCAGGCTCCAAGCCTTCCTGCCATGTTGGAATGTGTCCTGTGAACCATGAACCGAGATCAATCTTTCCTCCCTTCCATCACCTCTGCCAGGTGGTTTGGTCATAGTACTCAGTAGAGTAAGGAGGCTGGAAGATTTACTACACCTGACAAAGAAAAATTAATCTGTATGATCTCAAAAAAAAAAAAAAAAAAAACACCACCACCAACAACAAAAAAACCAACAAAAAACCAAAACCCTTTAGGAGTGCAGAAGCACAGGCACACACTTCCACTTCCTCTGAGGTTTTCTACCAAGAAAGGATCAACCATTCATAAAACGTTGGTCTTAGTTATCCCTGCACATTGTAGAGGCTTAAAAAGTTTAACTTGGGCCTCCAACTCACTACACAGAACTCCAGA…
AAAAGTAGGTCA	IL24	CTTCTTAGCTTCCTGCTATGGCTGTCTGGTTGCTTCTGCCTTCTCTTTGTCTATTGCCCGACTTCTTAACCTGGCTTCTTTCTCTAAAGTGGAAAGTGGGTTTTAGGAATGATGTAAGGATGGGTGGAAAGGAAATTATGGCCTAGCTTTAGCTTCTGGGCTGTGTGGATTTTATCACAACTAGGGCATAATTATTGAATTGTTGTGACAGGAGGAAGACAGGTATCCCAATGGCGAGGAAAGGAGTGTGGTGGAGTGTCTTGCCTTTGGCAAGAGTGTGACACTCAGCACCCCCAGAAACAGGAGGAATCAAGCTTGTCACAGCAATAGCAGAGCAGGCTGCTGGCCAAGCATAACACATAAAGCAGGGCATCATGAGTGCCATGAAGAAAAGGATGG…
AAAAGTAGGTCA	BCL2L1	CAGCCGGAGAAACAGAGAGAAAGAGGCAGATATCTCTTAATCTTCACAAGGCTTCTCTAGGAGCTAAGGGACCGGACTATAGCTCAAGGAAGAAATGCAACAGCATATTTATTTACAAATTCCTGTTCCAGCCTTACAATAGAGCAGCAAGAAGGGAAGGGAGTGGCAGGTCAGGTCCCATGATCTAACACGTGTGCTCGTGCTTAAGTGCAAAAGCGGGTACCTTACCAGGAGCTGGAGGGTGGGGAAACAATTTTGAGTTAGTTCTTTCCTTTCACTATGTGGATTCCAAGATGGAAGTCCAGTTGTCAGGCTAAGGAGAGAGCTCCTATATAGGATGAATCATCTCACCAGCCCCCGTCCCTCATTTAACCTTCAGCCCACTGCAGCAAAGCTGTT…
AAAAGTAGGTCA	CDK17	TCCTTAAGTGATCTGTGCGTATATTGCTCATTTCCACTGACAGAGTTCAAGGGCAAATCTATCTTCACCTCTGAGTCTTTAAGGTCTAACATGGTACCTGGTCCAAACGATGCAGTTAGCAATTTTTTGTTTTTAAGTGAAAGAACAAATAGATCAAGCAATAACCACCTCGATTCTAAGGATCAAATTACGACTACGGTGCTATACCAGAGGAAATATTTCTTGGGAATTTTGGCCAAGGCAGAATTATCTTTGGTTTCTAATGGGCTAATTCCAGTCCAGTGATGTGAAGGAAGAATTTCAGATGCAGAAACTCAGGGTGCAATTATGTAGATTCCCTTTTTTACTATTTTGAATATTTACTAAGAGAACAACAACAACAACACCCCCACACAATTG…
AAAAGTAGGTCA	ANKLE1	CTGCGCTTATAGAATGCTGGGAACTGTTGCTGACTGCAATAGTTTGTGGCCACTCTAGATGTCACTTCCTCTGGGAAGGCCTCCAGGGACAGGGAGGGCCTGTAAGGACTAATGATCATCCTGAACAGCCCGCAGTGCCTCCCACACTGATGATCACCCTAACCAGTCCGCACTGCCTCCACAGGACATGTTTGCCTTCATGGGTAGCCTGGACACCAAGGGCGCCAGCTACAAGTATGAGGTAGCACTTGCTGGTCCTGCCCTGGAGCTGCACAATTGCATGGCCAAGTTGCTGGCCCACCCGCTGCAAAGACCCTGCCAGACCCACGCGAGCTACAGCCTGCTGGAGGAGGACGAGGAGGCTGGAGAAGAGGAAGCCACTGTGTGAACTATGACATG…
AAAACTAGGTCA	AU021092	ATCAGCTAGATATCCGGGACTCAGATGAAGAAGATCCTCCTCCCACCTAGGCAGAAACAACGACTCGTCTCCAGTTTTCCACCCTTGCTGCTAAGCAGAGTCCCCTTGGTTCCTCAGGCTTTAGAGACAATAGGGACAAAGAGGGGTGACCTCCAGCTCCTATTATAGCTTGAGAGCCACAAATTGTGGTGTTACAATTGGCATAATTCCTACAGAGGCCTTACTGAGTCTGAGGTTGATAATTCTCCTACGAGAGCTGCACAAAACTCAGAATTGTGCATGCTGGTTCGTAATAAATACGAATCCAGTATGGGCCCAGCATGGGTGCAAACTAAGTATTGCAGGGGAAGGTCCATATAGACCATTTCTGAGTTCCTCGAGAGACAAACCCGGTTAGGA…
AAAACTAGGTCA	EXOSC9	TTTGTGGCCTCAAACTCAGAGATCTGCCTGCCTCTGCCTCCCAAGTGCTGAGATTAGAGAGTGCCACCACCACCTGACTATTGTTCTTATCTTTTTTTAATTTTTAAATTTTTTTTTTATTTTTCGAGACAGGGTTTTTCTGTATAGCCCTGGCTGTCCTGGAACTCACTCTGTAGACCAGGCTGGCCTCAAACTCAGAAATCTGCCTGCCTCTGCCTCCCAAGTGCTGGGATTAAAGGTGTGTGCCACCATGCCCAGCTTGTTCTCATCTTTTAACAAAAACAAGAAAATCAGCAAACAAATAAACTAATTTTCAATGATAAGGATAAAAGGAGATTTGCATACTACTAAGATGGAGGTACTTGTGTATGAGTGCATGTCTCTGTGTTTATGCATGTG…
AAAACTAGGTCA	LEO1	TTTGGAGAGAAAGATTTGTCAAGGAAGTTGCAACCCACATGTTGAGAACCATATCCATCTTATAGGTATGTTGATCTATAATCCCTTATCTATAATTCTAAAACCAAAAAAGCTTAGAGATAGGCTGGAGAGATGGCTCAGTAGTTAAGAACACTGACTGCTCTTCCAGAGGTCCTGAGTTCAAATCCCAGCATGATACAGTGGCTCACAACCACCTGTAATGAGATCTGACACCCTCTTCTGGTGTGTCTGAAGACAGCTACAGTGTGTGGGACTGGAGCAAGTGGGGAAGGAGCAAGCAGAGGTCCTGATTTCAATTCCCAGCAACCCCATGATGACTCACAACCATCTGTACAGCTACAGTGTACTCATATACATAAAATAAATAATCTTTTTAAA…
AAATATAGGTCA	4930428D18RIK	CCTACTTTTTATAACTCCAGGATCATTTACCTAGACATGACACTACCCACAGTGGGCTGGGCCCTCCCACATAACTCACTAAAAGAAAATAATCTTACTGTCTTGCAAATAAGCAAATATAATGGTGATATTTTCTCAATTGAAGTTACCTCTTTTGGGGTGATTCTAGCTTGTGTAAAGTTCACACAAATTAGTCAGCAGAACACGTCACAGAGGATTTATTTTTAATTTTACTATTATTGTTAAGATGGGGTTTTCAGAAGCTCATGGAACTTATGAAGTATAAAAATTATTGATGATATATACACAATTAAAATTTTACTGTAATTAATAGTTTTCCTAGTAAGTGAATACAGTAGAGGTGCTTATTTTACCAGTTATTCTAATCTACTCACCAGG…
AAATATAGGTCA	CML3	CCTTGTGCCAAGACCTGAACAGACCAATCCGTAAGACAAATTCCCTACAAGATTATATTAAAGCATGTGTGTAGACGCCTCACCGGCCGTAATTCAGGGGATAGCTTATGCCTCAGCAAGAAAAGGGAAGAAATTCGGCGCCTATGTCAGAAATACTTATGGAATTACATGTTTTGGTTATAAAAAACCGGGGCACCTGAGAAAAGATTGTAAAAATCTCTCAAGAGACAAGAGGAACATTCCTTTGGGTCCCTTCCAGTGTTGTGACAAACACTGGAGAAGTGAATGTAAATCAAAGTCCCATAAGGATGGGACTCCGCTCACTAGAGAAGCGGGTAAGACAAAGAACTATGAAACTGCATGTTTCAGTTGTAAAAAACCGGGGCACCTGAGTAAAGA…
AAATATAGGTCA	OLFR930	ACATTGATTTGGTTCATTGGTTTGGTTCTTTGCCTTTAAGGGTCAATTGAGGCCAAAGTATGTGAAATATAGGTCAAAGCTTTTCACAGATGGGTTTTTCTTTCTTGAAGGATGGCTTGGGAACAGATTCTCTTAATTTTCCCTAAATATTTAGTATCCCCTTTGATATCTCTGTTAAACCCAGGAACATCTATTTTACCTTTTCTTTTTTCCCCTAACCAAAGTAAATAAAATTATGAGATAAAGTACTCTTTGCTCGATTTGGTCTCTTGCTGCTTTAAGTTTGTCTAAGATGACCTTTATGCTCATGTTGTCAACTGCAAGGAGATCCCATGACCCTCCTCTTGTACATCATTTAGATTTTGGCCATTTAAGGAAGCTTAGAAATCTGGTCCATCC…
AAATATAGGTCA	SLC27A5	TTAAAGGCGTGCGCCACCACACCTGACCAATTATATAATCTTTTTTTTTTTTTTTTTTTAAAGATTTATTTATTGATTATATGTAAGTACACTGTAGCTGTCTTCAGACACTCCAGAAGAGGGAGTCAGATCTTGTTACGGATGGTTGTGAGCCACCATGTGGTTGCTGGGATTTGAACTCTGGACCTTTGGAAGAGCAGTCGGGTGCTCTTACCCACTGAGCCATCTCACCAGCCCCCCAATTATATAATCTTAAACTAACTTTTTGTTACTGATGTTACAGATTTTTAACCATACCCAATAATTTATAAACCAAAAATCTATAACCATGACACACAGACCATAGTAAACTCACTTATTTAAGACCAGTCAAAAACAAACATGTAGTGGCCACAACAT…
AAATATAGGTCA	DBP	GTGACAACAGAAAGGGAAGAGTGGTTGGAGATGATGCAGCTTGGTCACGAGCGCCTGGTCAGAATCTCCCGGTGAGGGGCTGGGGGCCTGGTGCAGTGGTACCTGCCTAGCATGTCCGAAGCCTTACATTCAGTCTCCATACGACAACAGACATAACTAAGTCCCTGTGCATTATCTGGGACCCCCTTTTACGCTGACTTGATGTCTGCGCAGATGATGCCTACTTTCTTCAAGACCTGAGCCTGGAGCTCCTGTTCCCAGAATCCTTCGGCTTCATCACCTATCAGGGATCTCTCAGCACTCCTCCGTGCTCTGAGACTGTCACCTGGATCCTCATCGACAGGGCTCTCAATATTACCTCCCTCCAGGTGACTGACACCCCCACCCCCCCCCACCCCC…
AAATTTAGGTCA	TDRP	AAAACAAAACTGAAACCAAACACTTCATGACACTTCTTCTCTTCTTCTATGGTGAGACTTGTCTGTCAAGCCAACCTGAATCTGTCCTGAGCCACACCTCAGAGGAAATCTTTCCTCTCCTTCGACAAGAACTGTGTTGTATCAATCCACTAATATCTCAGTAAGTTGGGCCTTGAGCATTTTGAACTCAGAGTGAGGTGACACAGTTGACATGCAAAAAAAGAATTTCTAGCCAGGTGGTGGTGGTGAATGCCTTTAATCCCAGCACTTGGGAGGCAGAGGCAGGTGGATTTCTGAGTTCGAGGCCAGCCTGGTCTACAAAGTGAGTTCCAGGACAGCCAGGGCTACACAGAGAAACCCTGTCTCACAAAACAAACAAACAAAGAATTTCTACATCAA…
AAATTTAGGTCA	GM13119	TGGGAGTCATTTCATAAACTTGATTTCTGCTCCCTTCTGCAGTGGTGGCCATTAGACAGGAGGTGGGCTTGTAACCTTGGGTGCAGGTTGATTGTGGGAATAATCAGGTGACACTGATCTTGTTTGAGTTGTAACCTGGAAACTCTGCTCTTGTTGGGGATTAGCCTAGAGACTGGAGTTAGGCTCAGGTTTTGCCGGGGGCCAACTTGGAAATGAATGTTAGATACCAGTATGCTAGTCTACCTGAGTTCAAATTTAGGTCAGGTTCTCTAAAACAGAGTCTGAATTTAAAAGCTTTGGCATCTCAGTTATATTACATTTTCACCAGCTTTCTGTTTTGCCACTTTTTCACTTCGTAAGCTTGACTGTCCTGTAATGTGCTTCATAGACTGTCTGAAC…
AAATTTAGGTCA	RWDD3	GCCGCTGACTAGAAGAAATCTTATTACAAGAAAAATGATTATGGTGCCGTAGCTTCAGAGATCTGCCAGGTACCTGCTATTTCCGTTGTGTGAGAAATGCCAAGCAGACATCACGCTGCCTCTGTGATGATTACTTCTAAATGTCAGAGTGCAAGAAATGTATTCGAGGGATTTCAGTGTCTCCGGGTAGTGTCAATTTAGAAGACAATTCACATGAACTTTTTATTTAAGCATGCTAAATGAAGTATGAAAAGCAGGTTAAGGAATCAACGGAGAAAGGAAAGCAAAGAAGAAACCCACTGACCAGAAAATTTTAAGTATGATAATAGATGGCTGTACTTTTACATCAATTCCCATGGACCCCTTACTGACAGTAGGCTCCGGTGATCGCCTCCTAAT…
AAATTTAGGTCA	SLC39A6	GGGGGAGTGGCTCTCAAAAAAATGCTGAATAAACAGCATCCTCAAATCTGTATTGTAGCATTTTGTGTGCATTTATGCACACGCCTGTGCGTGCATGTGTGTGTGTGTGTGCTCATGCACACCAGAGGCTGACATCCAAATGTCTTCCTCAATCAAATTCTTCACCTTATTTCTGAACCTGAGATGTGTTTTGGCTGGATGGGTAGCGAGTGAGCTCTGGAGTTAGATACACACAGATGTGCCTGGCCTTTACATGGGTGCTGGGGAATCAAAATTTAGGTCATGTTTACCATCAGAAGCCATCTCTCAAACCCCATATGTTATCTTTCTACTCCTTTAATTAAATACCCAGCCAGAAAAATACTTCACAAAGCATTTGGGGGGGGGGGGTTCTATGTT…
AAATTTAGGTCA	WBP5	AGTTCTGTTATTATAATGAAATATGCAAGGCTGAATATTTTACCCCCCAAAAAAGCAGTTTATTTAGCATTTAGTTTCTGAGACTCAAGGGCTTTGACTTCTATGGTGAAGACTTACTATGTCTTAGCCTGATGGATGACAACATGACAGGTATGTTTTTGAGAAAGACAAGAAGCTGGAGAGCAATCAAAGCTGTGTGTTTGGGTGACTCATCCTTGGCCTTTCATAACAAGCCTTTTGTGAGAAATAACCAGAGTTCCTTGAGAATTGCTTCAGTTCCTGTCAAAGGCAATACCATTCAGTGACCTAATGGCTTCCTACTGGTCTGCACCTTTTAAAGGTTCCGTCACTTCCCATGTTACCACCCTGGGGACCAAGTTTCCAACATACAAATGTCGA…
AAATTTAGGTCA	BC030499	CTTTGGTCTTAAGTCTTCTCCAGGACTGAGAGTGGAGTAATTTAGCATCTTGGGTTGCTCTGGTGGTTTTAGGGCTTATGCTCCTTTTCTGTCTTTCCCAGCACCCAGTTGATGATATTGACAAGATGAAAGAGCGAGCTGCCATGAACAACTCCTTCATATATATAAAAATCCCACAAGTTCCACTGTGTGTCAGTTATAAGGTATATTCCATCCCAGCACTTAGAGTAGGAAGGGGACTAAAGATTATAGACAGGGTGACAGTTGGGCTTCCTGTGAAAGTGGGCCATGGGTGACAAACCTGTCCTGCTTTCTGCAGGAGTCAGCCCCATCACCAGAATGGGAGGGAATTCAAATATGTCGGTTGCTGTTGTAGGAATTCTACTCAGAGTTCTGGCT…
AAATGTAGGTCA	NRL	AAAACCAAACCAAACCAAACCAATGTCCTCCAAAGGCATTTGAGTTCAAAACTTGTCATTATTGGAAGGTGGTGAAATTTTCAAGAGGTGGGGCCCTGTGGGAAGTCTTCTGGTCTTTGGGTTTTCCCTGAAGGAAGCAAAGGCCTAACCCCTCCCTGGTCATCGGTTGGTACCCTTGAGGGAAGCAGGAGTCCTATCCACTTCCCTTCCCTTTTCTTTTTTTTTTTTTTTGTCCCAGTGATAAGGTGAGTAGCTTTCAGTTGTGTCCTCGCCATAACACTTGACTCACTACAGGCAATACATGATGGGACCAACTGCTCACTGGCTAGGCTCTCCAAGGCAGCAAACCAAAGCAAAGCGCTTTCCGATTAAGTCAATTACTTCAGGTATGTATTGGAG…
AAATGTAGGTCA	PCDHGA11	GCCTACAAGAAGCGTTGCCAGACCTCGTCGATCATCCCATCCCCTCCGACCCTCAGAGTGAGCTTCAGTTTTACCTGGTGGTGGCTTTGGCCTTGATCTCAGTGCTTTTCCTTCTCGCAGTAATTTTCGCCATTGCTTTGCGCCTGCGACAGTCTTCCAGCCCTTCATCCACTGGTTGCTTTGGGTCGGTTCTTGGTTCCAAATCTAGACCAGTACTTCCACCCAACTACAGCGAGGGAACATTGCCCTATGCCTATAATCTGTGCGTGCCGGGAGATCAACTTAAACCAGAATTTAATTACTTCTCATCCGTTGGAGATTGTCCAGCCGCACAAGATATTCTCAACAAAGATAGCTCCTCGGCACTGTTGGCTAGTATTTTAACTCCTGGTGTTGAAG…
AAATGTAGGTCA	IL23R	TCATTACGACTGGAAGCAAGCAATCAAACAGACACAGTGCTGGAGCAGTAGTTGAGAGCTCCATTGAGTCAATAAGTTGGAGGCAGGGACATCAAGATTGTTCCTGTTCTCTGGTCTAGCTTTTGAACCCTTAAAGCTCACCCCTAGTGGCACACCTTCCCTCAGGACACACCTTCTAACCCTTCCAAGACAGTCCACCAACTAGAAGCCAAGCATCCAAGTTCATGAGTCCAAGGGGCCATTCTCATTCAATCCACCACATGAACTGTCTTAGTCAGGGATTCTATTCCTGCACAAACATTATGCCCAAGAAGCAAGTTGGGGAGGAAAGGGTTTATTCCATACTTCTGTTCATCTCCAAGGGGAGTCAGGACTGGAACTCAAGCAGGTCAGGAAGCA…
AAATCTAGGTCA	LRRC61	GATTCCAAGGATTTTTGGTTACATAGAAACTTGGCAGAACATCTCAAAATTATTTGGCAGAGCATCGTATATTATCAGGGTGGAGGTCTCGGTATAAGGGTGTGGAAAAATTCCAGAAAAGGGTCAAGACAGGGTCAAATCCAAGTTTTACAGCAAACAGGAATGAACTTTCTTCCACCTTTTAAGGAGATGGCTTCAGTAGTTCTTAAGTGACTTGCCTAAGGCAGTCCTAGGAGCTGTCCATGGTGGTGGCACTTTCTTTCCTGACTCAGCCTACCACTTTCATGAAATACCAGCGCAGGAGCTGTCCACGGTGGCGACACCTCTTCTTCAGACTCCCAAGAAGCTCAGCAGTGATGTCGCCTCAGCCATGGGCCCAAAGCAGGGAAAGGGAGGTGA…
AAATCTAGGTCA	RGS4	CTTGGGAGGCTGGCTTTCAGTCTCTGGGATTCTATTTATCTTCGGGTGAAATGAGGGTACAGATTGAGTGGTTTTAAAAGTCCATTTAGCTCAGTTATAGCTAATGCTATACCTCTTTCCTTCTAGATCCGAGATAAAATGTTCTTCCTCTGGGATTTCCTTTTTCAAGCAGCGGTACATTTCTTTGAGTCTTCTACTGATGTTCCTAAAACCAGATTGTCTGAGTGCTCCCTGTCGTGGGTGCTCAGGTAAGCAAAGAACACTCTAGGTCACTGTGGAGAAACAGGCTCTCCCTTTTAGTTGATCTTCTTTAATGCAAATTCTGCCTGCACATCCAGTCCAGGGTCTCTCTCACTTCATCCTGCACTGTCATCCCTCCCACTCCACCACCAAGGACAG…
ATAAATAGGTCA	TAF10	GCAGGGCAAGAAGGTTCAGTCTTCCATTACTGACACTAGCAGGTCCACCCAACGCTTACCACCTCTGCACTGACCGTACACTCTATTTCTCTTCGGGTTTGCTTTTCCGTTCACTGAAGTGAGACCTTTGACTAATCGTTTTGTCTTTCTTCTCTCGGCACTGAAGTACAATGGTCTCCCCAATGTTTTATCCAGTTATACCCTTTTCAGTGTTTGTTTTATGGGTTTTCTTATTTAAGAACAGGTTGTCAAAAAACCATTAAAAAAAAAAAAGAAAAAGAACACATTGGCTGCAATCTATTTAACTATATAACTATTCTAAGGAAAGTTAAAAATTGAAAACTTAAAATGTTTGAAATGTTCTCATTGGCAAAATTCCTCAACAAAATAAATAGGTCA…
ATAAATAGGTCA	PPP4C	TGCTGAGTTCTCTCTCCAGCCCCATCATACCTCTAGTAATTTATAGTGCTAGAGACTCTAAGTATAACTGGGGACGACTTAGATCTTAAGCATTTCCTGTTTCCTGCCTTCTCTGCCCTTCCTGTGCTTTCTGTTTTCCTTCCCAAGCATCTTTTTCTTTGACACTTTCGTTTTCAGTGATCTGCGTAGAATTGTCTTACTAGGAGTATCAAAGCATAGTCTCCACTGTCCTAATATTCCCATGTATTGGCCAATAGTCAAAGCTATGCGCAGGCTGTGGATAGAGCCCAGTGGCTGAGTACTCAAAGCTCTGGTTCCTTCCCCAGTGCTGCAAGGGAAAACTCAAATCCCTATGCTTCCCCAAACTTCAGCCTCCCATTTTACTGCTCATCACGTACT…
ATAAATAGGTCA	HIST2H3B	TGCTGTACATTACATAAACATATACAGCACTGTATGTTTCCTTTAGTATATGTGTAAATGTGTATGGTAAATTTTAACTTATGAATTTGGCTCAATAAATAGGTCAAAACTATAGTAAAGTAGACAATAATAATCACCTTTAGTGAAATTTGTTTGCACTTTGGAGCCCTTATTGCATAAGATCAAGGTTACCTGAACATAAGCCTTGGCAGGTGTTTTGAATGGAGGCTGCTACTAAGTAAATAAGTCATGGGTAGCAAGGATACGCTGGGCAAGGGGATGATTTATGTCCGGGGTGAGAGGCCATGAGAGGATAGACTTACAATGTAAAATAAGACTCCTGACTTCTTTTCTGGAATTTTTCACTTATTATTACCTAAACACTGATGAGGACAGAAA…
ATAAATAGGTCA	PDZK1IP1	CCACATTTGGCTGCTGAAGTATCCCAATATTCTGGGGTTTCACTTTCCTGCCCCCCTTTTAAAACCTGTATGTTAGGCCTTTATTTGATCCCTCTGTTTAACACACACACACACACACACACACACACACACACACACACACACACACTGCATCCTGAGGGAGCCATGTGATGTGTCTTACTTTGAGACATTGCCACTCACCCAATTGCCTAACTCAGAAACTTAACCTGAGAGTTTCCAGTTTCCAAGTGGGCAGCAGTTAGTCACTTGTCCAGAAACCACGCCCAGGCTTTCCTACCTCCCAAGCACTGAGCAAAGCCTTCTCTAATGCAGCCCAGTCAGTGGCTGCATGTCTCCCAAGTCTCCCTCTCACCTCTGATGATTTTCTTCATTTTCTCA…
ATAAATAGGTCA	CYPT15	TGTTCATAGATATTTATTTGTGATAGCCAGAAGCTGGAAACAACCCAGATGTCCCCCAACAGAAGAATGGCTATAGAATATGTGGTTCACTTACACAATGGAATACTACTCAGCTATTAAGAACAAGGACATCCTGAGTTTTTCAGGCAAATGGATGGAATTGAAAAATATCATCCTGAGTTCGGCAACTCAGTCCAAAAAGGACATGCATGGTATATACTCAATAGTAAGTGGATATTAGACAAAAAAGTACAGAATACCCAAGATACAGTCCACAGAACTCAAAGTGGTCAACAAGCTGAAGTGCCCAAGTGAGGACACCATCAATCCCACTTGGAAGGGATAAGAAAGCAGTCACAAGTGGGCATGGAGGAAGGAATCTGGGAGGGAAAATGGAGA…
ATAAATAGGTCA	OLFR730	TGGAGGAGGTCACATACAAAACGTAGTCAAATTTTGTTTTGACTTGTATATTTGTTTATTTGCTAATATGTATGTGTTCTATACCTGTGGAGATTTTTATGTGTGTGTAAGCATATATATTTATGTGTGCCTCCATATGGAAGTCAGACAGAAGTCAGCATTGAAGTCATCCTTTATCACTTCGCTGCATAAACAAATCCTTGATATTCATCTTTATTCTTTCATAACAAATCTTTATTAACTGAGCCACCTTCAAAGCCTGTCAATTTTTGTTTTAATAAATTCAGTCTACTGCAAGAACTTCCACTTTATAAGTGAAATTATACACAACAATAGTTACTTAAAATTCTCATCTTATTAATGGTCACATTCCTATTAATACCTTAGTCAAAATTACCC…
ATAAATAGGTCA	ITGB2L	CCACAAACTTGCCTACAGGCAATCTAATGGAGACATTTTCTCAGTCGATGTTCTCTCTTCTCCACCACTACACCTCGTGTCCAGCTGACTAACACAAGTCAACACTGTAGCCATCGGAAGAGGGAATTGCAATGTATCATGAGCCCTTCTACTTCTTGTGATATATTTATTAACAGAGAGGATTATAAGCAGGCTCAGTTACCACATCTACGCAAATCCAAAGAGCATGGAGGACTGCATTAGCAAAGAAAGGATTGATGATAGATAGGTAGGTAGACAGGCAGATAGATACATGGATAAATTATAGATAGATAGATAGATAGATAGATAGATAGATAGATAGATAGATGAAAGATAGATGATAGATAGATGATTGATCGATAGAAGATAGATAACAGA…
ATAAATAGGTCA	SNHG11	CAGTCGGCTTTCCAAAGAACCCTTACGTTTCCACTTCACAGCCCTTTCTCTTTTGCTGTCTGGCCTCCAGGAGCAGCTTTGTTCCACCACACACTCCTTGTCATGAGCACTTGACACCTCACTACAGGCCCTGAAACCGCAAAGCCAAAGGATCAAAAGCTAACACAAAGCTCTCCTCTTTAAGTTGCTTTCCTTGGTATTTTGGCTCAGCATCACACTGGGAGTCTGAAGTCAAGGCACTGCAGAATCTGAGCCCTGCCTCACACCACTCCCGTATCACAGGCTGATGGATGCCTTCCTATTGTTCCCAAGTGGCAGAAGGAAGAAGCAAGATCCAGGGGACCCTCATAACCTGATCACTTCCCTCTTCAGAGATCTTGCAACCTGATACTACCATGG…
ATAAATAGGTCA	CYPT14	CACTATGTTCATAGATATTTATTTGTGATAGCCAGAAGCTAGAAACAACCCAGATGTCCCCCAACAGAAGAATGGATATAGAATATGTGGTTCACTTACACAATGGAATATTACTCAGCTATTAAGAACAAGGACATCCTGAGTTTTTCAGGCAAATGGATGGAATTAAAAAATATCCTGAGTGAGGTAACTCAGACCGAAAAGGACATGCATAGTATATACTCAATAATAAGTGGATATTAGACAAAAAAGTACAGAATACCCAAGATACAGTCCACAGAACTCAAAGTGGTCAACAAGCTGAAGTGCTCAAGTGAGGACACCATCAATCCCACTTGGAAGGGATAAGAAAGCAGTCACAAGTCGGGATGGAGGAAGGAACCTGGGAGGGAAAATGGA…
ATAAATAGGTCA	S100A4	TTTTGTGACAGTGAGGATGACCCGGCCCCTGGAGCAGGCAGTAGCTGCCATCGTGTGCACCTTCCAGGAGTATGCAGGGCGCTGTGGGGATAAATACAAGATCTGCCAGTCGGAGCTCAAGGAGTTGTTGCAGAAGGAGCTGCCCACCTGGACGCCGGTGAGCACCTCATATCTCTCCCCACTTGGACTCTGCAAATCGTGGCCTAGGGCCAAGCAGCAGCATAGGGTAGCACATGAGCTGAGACACAGGGCTGGGAAGGGGGACTGAAATGGGTGTCTTATCAGGTGGGTAGGATGAGGTTGGCCCCATGAGGGTTTTGGTTTGGAATGGGGCAGCCTAACCATCGGAGGGGAGTGGTGTGGGAAGCTACTTTGGCTCCTTATTCTGGTTTCCTGACC…
ATAATTAGGTCA	KLHL6	GACAATTTGATGATCAACACTAACCATCACAGCTACCCACTTCTATGAGAACAGAGTCTATTTCACGTGCGTATCATAAAGCTAACTGAGACAGAAATATATAGTTAGAATATCTACACAGTACTAAAGTTTTTGCTAGCTAGACATGGTGGCACACACCTTTAATACCAGCACTGAGAAGACAGAAACCAGTAAATCTTTATGAGTTCCAAGACAGCTGGGTCTAGAGAGCAAGAACTTGTCTCAAAAACTAGCAAACAAACACAACAAACAGACAACAAGCTTTTTGCTAGTGGCTTTTGTATTTTATTGGAAGGGCCTTGTCCTTTGGGCCAGTGAACCCACCTGAGATCAGCTTCTAAATAAACCTGCCTTTATTATACTCTAATCTGGCTTAAA…
ATAATTAGGTCA	DLG5	CCAAATCCCTTCACTGTCCTTCGAGAGTTACTGGGAGACGATGGCTCTTCTGTCTTTGGTCATGGAGCTGCCAGTTTGTTCTCTAATCATAAAAAGATTGGTGTCCAATTTTCATTCCTCCCCCCACTTCCCTTCTTCACCCAGATGTCTGCTAATCCAAACAAGAACTGAGATGGGCCCTCAGGGATGAGTTAGGATCTGTGGCTGCTCTCAGATGAAATAATGGCCAGCCAGAGAGAAGGTGTCTTAGGGGCAGGGGATCGAGGAAGGGTCCAGGGACTCTGCAAAACTATGGCACCATGATAACAGCCAGCCTCCATTCCCCTAAATCCTTGTGTTCTAGAAAGAATTAGCTGTCGACCTGACACAGCCTGAATCATCTGAAAAAAAAAAAAAGGA…
ATAAGTAGGTCA	ZFP961	AGGAGGGCGAGACCTTCCTAACCTCTCCAAGAAAGGCAGACTAAACCAAGAGACAAGTTTACTTCTCTCTTGTCTCCATTCCTGTAAGCTCCAGTATACGGAAGAGGGTCATCAGTGGGTTGTGGAATTTTATAATCTTTCCCCTGGGATTTCAGAGGCACCCACAACCTGTTTCCTATAACATAAACTAGACCCTGTGAAGTCATAATAGTGACTGTCTCCTTCCTGGGAACACTACTTTCATTTGCCCTTTCTTGGAAAAGAGTCTTTTCAGGAGTTTTAGCAATGGTTTGTTAAGTAGTCATGCACAAAGAAGAAACAAGATGAGGAAGAAATTAGCTATCCTGAGGGCAAACTTGTCCCCAAGGAACTCAATGCCCATAATTAGCAGGAAGTAGC…
ATAAGTAGGTCA	BC031181	CTTGCTTACAGCTGGACTTAAGAATGAACAAGTCACTTGGGAGGCAGGGGCAGGTGGATTTCTGAGTTTGAGGACAGCCTGGTCTACAAAGTGAGTTCCAGGACAGCCAGGGCTGTACAGAGAAACCCTGTCTCAAAAGTTTTCAAGTCATGCATCCCGCTTACTGAAAACCTATCTGTACTGCACCCCTGAACTATTTTCTGTATCTTACTTGCCTATTTAGGGCGCTAATAAAATCCCAGTTAGTATGTAGACCTTTGGGAGCATTTTTTAGATGTGTGCTTGCCCCATAGGTTTTAAGTGGAAGAATAGCTTGGGGTAAAGGTTCCAAACCTAGATGTCCAGGATACAAGGTGAGATAAGGGAAACTAGCCTCCCAGAATGTGATCTTTTGATCCT…
ATAAGTAGGTCA	CCDC162	GTAAGTAGCTGTATTAAACAAAAACTCACACCATATTTTGACAGAACATTTTTGGCAGCGGGAAATGCCCCCGCCTACCAGTCTGTCGCGGAGAGTGCATGCTATGGTTTGCCACCCCTCAGCAATGCTCTTGGGAAGAGCATCTTTTCCTCACAGCTCAGCCTGCCCCAGCCGCTGGATCCGTGGAGCCCGCAGGTGAGTCTCACAAGTGTTTTGTACCCATAAAAAAAGTGTGTGTGGAATACAGGAGTGTAATCTCTTCGTTTCTATTTGGCTTCAATTTTGCAGGGTCTTTATATAATGACCCTTGGTCTGCTTTGGCTTTCCTCAGTCACTCACACTGGGAGTCATGGGAACTCCTGTGACCAGGACTTATTTCCAGTCAGGGTCTTTCCTGCA…
ATATATAGGTCA	OLFR906	AAATAAGACTGCCAGGAGTGACCACTGTCCTATACAACAGCTTAAACTGATGGACAAAGAACAGTGTGGATAAATTTTAAAGAATGAAGTATTAAGACATCCTCTTCATAGAAAAGTTAACTTGTTCAGGGCCACTGCAGTATTGAATGACCAAAGAACAAAATAATACCAAGATTAAAAATATAAATAAATTCTACAAAGATATAAACATTGCAAATTTTGGCAAAATTTGAATAATAGCTGCAGCAGCTTTGACCTGAAAATTTTTCTTGGGCCTAATGGCAATTAACACTGTGACCATTAAAAGTTGATACTACACTGCTTGGAACATGGCAATTTATGTAGGCTGGCTTGGAAATTTTCTTTCTATCTAGCACCCTTGAAACAATAAGAGCAACA…
ATATATAGGTCA	DUSP21	ACCAGCTGTTGCATCTTTGTTCATAACCATAGGACACTGTGCACACAAATCAAAATGATAGGCCAATGATGTGGCTCCATGGGTAAAGGCACTTGCAGTGCGAGCTTGGTAGCTTAAGATTAATCCTCAGCTCTCAAACATGTCCTCTCATCTCCATATGTGCACTGTGACATGTGTGTCCTTACACATACACACTAATAATAAATTTCATTTTTATTGATGATGGGATGAAAGTAAAAACTATGAGTTGTTGGATTTTCTGTGGAAGAATACACTGGTTTTAAGATATCATTCTTTACAATTTCAGTCAAACTACAAGACAATTTTAGCTGAAAGGAAATGTAAGTCTTGGGTAGCAATTTAAAAATAAAATTTTGGACCAACTGTAATGTGGCATTA…
ATATATAGGTCA	DRD3	GGATGGTAAAAAAAAGACAGTTGCTATGTCTTCCAAGTGTTAAAGGCAAAACTGAAAGACTTAGAAGACCCTAATAAGCATAGGACTCAAGATATGTTTGTTACTCTTGTCTTTGGGTCTGATCTGCCTGTTTAAAAAGCAAGGCCATCAAACCAGGTTAGAAAAGATTTTAAACTAGTCATCACTGACCCATGAATTTTGGTGGGCACTAGGGACTTTATAGAGATTAAACACTTACAACTTGGTAACTAATCTTTTAAGATTTGGAACTTTCAAAGAAATTTCTACATGTAGACTTCCAATAAATACAGAAGCCACTGAACTAAACTCAACTATTCAATATTTTCTACTCTAATCTAGTCTTCCAAAGCCATCACTCCCTGTGTAAAACATGGGAGC…
ATATATAGGTCA	FSCB	TTCATAGATCTAAATGGATGTCTACACATAATCCTTCCCTTCAGAGCTTAGGGAACTCCATGGAAGAGAAGGAAGAAAGTGTATAAGATCCAGTGGGGATGGAGAACACCAGGAGATCAAGGTTCTCTGAATCAACTGAGCAAGGCTCATAGGAACTCACAGAGACTGAAGGAGCAAGCCCAGGACTGACAGGGTCTAACCTGGTCCTGCACTATATAATGTAGCTTTCAGCTTCATATTTTGGTAGGATTCTTGAATGTGTGAATGAGTGTGTCTCTAATGTTTGCACATTTTCTTGTGCCCTTTTGTCTTTTGCTGGGTTGCCTCTCTCAACCTAAATGTGATGGTTTTTGATTTATCTTTTGCATCTTACTTTGTTGTGTTTTATCCCTTAGAAGC…
ATATATAGGTCA	OLFR3	GTGTTTGTTGTATTTTATCACCAGTGCAGCACCTCTACAGCTCAATTCTGTGGCAATCATCTGAGCCAAACTACGATGGTAAATCTGTCCTTACTGTCTGTAGCCTCTGCTTTCTTTCTGCCTGTAACCTCTGCCTCCCTCTTTACTTTGCTTACATTGAGGAAAGCAGTTCCATTGTTCTTCCATCCGTGTCACCCACTCCTATCCTCATCTATTCCATCTCAGAATCAATGTGATTATAAGCCTGCTTCTCTCCAAGCAATATTTGCTTTAAACTTAATCTTCACTTGGAGTTTTAAAATCTTTTTTTAATGTTGCTAAAAGAATTTTGCATAACAACATCCTACTGAAGGTGGTGTTTGGGACTGGGAAATGGAAGTCTCAAGACTGCAATGGAAA…
ATATATAGGTCA	MARC2	CATTGTGGTTCCTGACAGTAGCAAAATTATAGTTATGAGTAGCAATGAAATAATTTTATGGCTGGGGGTCACCACAACACGAGGAACTGCATTTAAGGGTCTCAGCATTAGGACGGTTGAGAACCAGTGCTCTAGAATTTGTAGGTAACCCATATATAGGTCATTATAATACTATATAACACATACTCCTGGGAAGAGATTTAAGATGCTTATGAGATGCTAATGCATGAAGATGTAAGTGGAAATGTGGCTACACACACACACACATGTGCACACACACATGTGCACACACACTGGTTTAAGCAAATGTTTTTCTTAAAAAAAAAACCTCTTCTCCAGCAGGTGGCTTAGTCCTACTTTGGAGGGGACAACAGATTGGCCTCCTCAAGAGGCCTTGGA…
ATATTTAGGTCA	AU019823	AGGAATCAAATTCAACTCAGAGCCTCACATGCTAGGCAAGCATTCTACCACTGAGACACACTTTTTTGTTACTTGATCTCCCCAAAGCTTCTGGCTCTTCATTCTAAATCCAACTGCTGTTCTCTCCCAGAGGAACTGGACAGGAGAAGGAGCTGAAGTTAGCACTGCTCCACGTGTTCTGGACCTCACAGCACCACTTCATTATTTCACTAACAGTGAAATGGAAATGTCTCCAGGCCTGAGTCTTATTAAATCAGAACCAGGAAGCTTTTAATCCCAGCACTCAGGATGCAGAGGCAGGAGGATCTCAGAGTTCAAGGCCAGCCTGGTTTACATAGCATCAGACAGTCAGGACTACTTAAAGAGACTTGTCTCAACAAACATACATTCACTGCCTCT…
ATATTTAGGTCA	CDH7	AGGTTAAATCAAGCACCCCACAGAGGCAAAACAAAACAAAACAAAACAAAAAACAAAACAAAACAAAACAAAACCGAGTTACATACAGATGGCTGCGTGCATTGTGAATAAAAACCCAGCTACTCTCTCTTTCCCCTCTTGCTGACCTCCAGAAGCTCCTAGATTCCACCATGCCTGGAAATCACACCCGTCAGAAGTTTTGCATTAAAGAGTACAGCAAGGGAGTACATATGCTGCAAGTAAAGAAAGAAAAAAGTAGGGCAGTCCGAGGAGAATGAAAGGGCAAAACTATCAAGCAATAAAATTGTAAGTTCTGGTTAGTTTTATGACTTCCATGGTGCCTCAAGAGCTTAATTGGTAAAGGTTTCTTAGACAGGCTGACGGGAGAGGGGAAGGCTT…
ATATTTAGGTCA	HSF5	TTGTTGTTCCACTGCCCACTTCCCCCATGTTGTCTTTCCCTTGGCCGCTGCCTCCTCTGGGTCACACTGCTTCTTATCCTGAACACTTGACACCTTGAGGGTAGAATATAGCATTTGGTTTTTACCTCCTAGCATATGCTACTTGGTATGTGAGGGTTTCAGTACAAATGCTGCTGTCTATTTCTGTGCACTTAACAATGGAACCCAAACAGAAGGAAGAAAGCCTTGATACCAAAATTGGGAGTGAGGATGTGTCCATTTGGACCAAACACTTTGTTTTGTTTTATTTAGATTTTGTTTTTCATCTTACTATGTACCAGTGGCACTTAACCAAAAGATACAGTAACATAGCCATGTACTGTGGTTGGGACAGATACAGTCTCCTTGGCTTATAGGACT…
ATATTTAGGTCA	TMPRSS11BNL	CTTATATTTAAGTGATAAGACAACCCAAAGGACGATTACAGATAGAAATTGATATAGTAGCAGATAATTAAATGCAAAACTAGCATTGATACGTTTATATGATTATTGAGAAGATAAGGCTTTGCAAGCGAGTCTTGGAGAAAGGAATGTAACTAGGTTGGGCCACAAGGCATGAATGCTCACGGAATAAGATATGTGAAAATTTGAGGAGCATTACGAATCCTAAATAAAATTAAGATACCAGGAAAACCCTCACCTTTCAAGACAGATTAAGAAATGGGCAAAGTAAAATCAAGCTGTCACTGTTCAGACAAAGCAAGCTGGGAGATTGGTGGTGGTACACATCTTTAATCACAGCACTAGAGAAGCAGAAGCAGGCACAGCACTAGTTGGAGACTT…
ATATTTAGGTCA	MARF1	ATCCTGTCCTCATGGGTGGTAGAGGAGAACTCTGTTTAGTAACTTAGGTCTTTGGGGAGTTGAATCAAATGCAAAGTATCCAGTGAAACACCAATAATAAATCTCTGTTATCTTTGTTTCATAAATGTGAAGATTATTACTGAGCAAAGGAAAAAAAAAGGAAGTTGGTTTTTTTTTTTTTTTTAATGAGACAGGGTCTCTTTGTGCAGTTCTAGTTGCCCTGGAACTGTGCCACTACTTCTGGCAAAAAGTTGAAACCTACTTTTATTAAATAGTAGGTAGTGCTTTTAATTTTGTTGTTGTTGTTGTTTTGTTTTTCGAGACAGGGTTTCTCTGTATAGCCCTGGCTGTCCTGGAACTCACTTTGTAGACCAGGCTGGCCTCGAACTCAGAAATCTG…
ATATTTAGGTCA	VMN2R28	TTCTTCTGTCCTTTCCCTAACTCACCCATTGGGGTCCCCATTCTCAATCTGATGGTTGGCAGCAATAATCCACATCTGTATTCATCAGGCTCTGGCAGAGCCTCTCAGGGGACAACAATCTCAGGCTCCCGTCAGCAAGTACTTCTTGTAATCAGCAAAAGTGTCTAGGTTTGGTGGCTACATATGACATGAATCCAATGGAAGGGCAGTCCCTGTATGGTCTTTCCTACAGACTCTTCTCCACTCTTTGTTCCTTTATTTCCTTTAGACAGTAGCAATTCTAGATTAAAACTTTTGAGATGTGTGGGTGGTTCCATCCCTCACTCTTGAAAGACAACTTTACTCTGTATACTTATGAAAGACTTCTCCATTTGCATTTCTCTAGACACAAGTCTGAGC…
ATATGTAGGTCA	SUV39H1	TTTGAGATAGTATCCTATCTTCTTTTGTTTGCCGACTTTCTAAATAGATTTTTTTCTTTGTTCCCAATCTGGCTTTTTCCAGTCACGAGTAAATGAATGTGGGTGCTCTAATTACAGAGGTAATCTTGTCGATTTCAAGCTGGCTGATCAAAGAGTATGGAACCTCCAGCTAGGCAGCTATTTCTGATGGCTGGTTGTCTACCTAGGCTGAGTCACATGATACTGAGCATTCTGACTAAACATCCACAGGTAGTACGGTCAGTGGGATACCTAGACTGACTACCTGCTTATCTGAAAAGGTGAGAGGGAGAATGAATGAGTCCCGGGGTTAGCTGAGGAACAGCTCTGTCAGGAAAGCTCCCCCGTCCCCCTCAGATACATGCATGGTTGCAAAGTATC…
ATATGTAGGTCA	NPAS2	GGAGAGGAAGGGGGAGAAAGAGGGAGGGGGAGGGTGATAGGTAGCCAGGAGCCAATGGGGGCGTTTTCCTTGTCCAGGCCACTTGCTGGAATGTGAGATGTAGAATGACCCAAAGAGAGCTGCCAAGACAGAGCTCTGCCCCAGGAATTGAACTCAAAGGGTGTCAGAAAGCAGGTGGCCTTTGTGCACCTGGCGCGGGGACGTGGCTCCCCTCTTCCGGCTGGTCTAGCCAGGTGCCTGCCTGCCTGCCTGCCGTGATCTCTGGACGCCAGTAGAGGGTTGTTGTGGGTTTGGGTGAAACACGCCACCCCTGAGCTCTTCCGCGGGGCTAGCAATCTCCCCATCACCCCATTCGCGCTCAGAACCCCCTCAGCGAGTCTAACAGCAGGCCTGGTTCCC…
ATATGTAGGTCA	PDE3B	AGCAAAGCAGATTTATAAAAGTGGCTTTGAATTCTATTTTCCAGGCAATAATCCTTTGTACAGTCCTCTTCATTTATGAACAATGAAATTTTGGTTACTTTGTGGGGGTGCACAAATAATTCAAAAGTTGCTTGTATCAATTTGAAAAATGAATCCTAAAGATACCTCTATGGTTTTGGCATACAGACACTGTAGCTTTTTAAAACCACTAATAGTCTAGCCCACTAATCTTTTCATTAACATGTCTATTTTATCTCAGATGACAAGCTCAGATTTAAAAATAACAATACAATAACTTTAACTTGTTTTATAAGTTTTTATTTTAAAACAATGACCTAAAATGGTATTTTAGTAATGGTGATGCTTGTTTTGTCATGCCCTTCTATATGAACTCAAAAT…
ATATGTAGGTCA	GM20815	TATTTTTATATGTAGGTCATATCCCTCCTGACCCATTCAATTTCTTCCAAATATATTCACACCTGGGGATTAATCTTCAGAAAATTATTTTGGGGAAAAACATGTGATTATTTCAACATCTATAGTAGTGTGGGGGCATTATTCTTCCTACGTCATGTACACTTAAGATCTTTAGATACCTCCTTCCCTGTGATAGCCTTGCAGCTCACTGAGTGACATGTGCATTTGATGATAAATGATACACAAACTTTGAAGCACCTTACCATATCCTGTCACCCATATCATGTTCAACATAGCAAGAACCACAAGTGAGTTGAAAAATACAAATACATTTTTTAGTGTCTTGAAGCTAAAATCCCCAAATTAATCAAAATATTATTTGGACTCTGTTAATTTATA…
ATATGTAGGTCA	TUBB2A	GCAGGCTGACTCGAGACAAGGTCCAAAGCAGATGACAACACAGTCACTGTTCACTTACTTTCAGGGCCACTCAGTGTCCAGAGCACATGGGGTGTGGCTTGTCCTTTAGCACAGTATTTTCATCTGGTGATGTAGGCTCAAAGGTGAGCTGAGTGGCTGGAGGATCCAGCTAGGAAATGGTAGAAAAGCATCACTACTCTCTGCCTGCTAAGGAGCCTCACATCCCCAGGATCTCTTCCTCTCTTCCGCTTGGCCTTAAACTTCCATTAGGAATGAAGCCACAAACGCTAGGAGGCAACTGTCTCAGGAAACCTTTGTGAAGTGCCACAATCAGTGACATTCTCCAAAGCCATTTCGGCAGAGGTTCTGGAACCTTCTAGCTATTCAGGAAGACCCATG…
ATATGTAGGTCA	CST6	AAAGGTCTAGAACTGGAGGAAGAATGTTCCCGGTGCCTGCCTGTAATAGTCACCACAGCGGAGCAATGGCTTCTCAAGTTCTAATCGTCTGCTAGGTGCTGAAAGCAGCCTCTTCTTTCAAGTTCCATTTAGGACCCTCAGGGAGGGCCCGTGAGATGGCCCTCAGTGGTAAAGACGCGTGCTGCCAAGGCTGAAGACCTGGGTTCAAACTTCAGAACCCCCTGGTGGAAAGAGAAAACCAGTTCTGGGAAACTGCGTGTGCACGCTATGGCACGCACACCTCTCTCACCTTCTGCGTGTGCACGCTATGGCACGCACACACACGCACCTCTCCCATGCTGAGGCATGAACATTTCTCTTAAAAAAAAGTAATAAAAAATAGATAAGTAAAGTGGGGAA…
ATATGTAGGTCA	ABHD17A	TTAGCATATGGCTCCTCGGGGTGTTTTCATTAAGGGGGGGGGGGGTTTATGAGCAGTGCCATTCTAATGCCAGGCTGGGTTTCCTCAGAGCGGCCAGGGAGGGAATGCAGCACAGAAACCAGCTGCCTACACAGCTGGCTCGGAAGGGCGGGAAGATGGGAGCTTTTGCAGCGCGGGTGGGGGGGGTGGGGGACGGGGGACGGGGACGCAGAGGCAAACCGTCTGTACACAACAGTGCAGTCTTCTTTGGTGAGGCTTCCAAGAAGCAGGACAATTAACTGTACAGAGTTAGCATCAGTAATTTGAAGGCTACAACAGAACTACACAATGAGTTCCAGACTGGCCTGATCTATATAGCATGAGGTCCTGTCTTAAAAAACTAGACGGGGAGCCGGGCGG…
ATATCTAGGTCA	OGDHL	AGATAAGGCTGTGGGCATGGCATGTCGGTGGGGCATTTTCTTGAGTCCTAATTGATGTGGGACTTTACCACTATATGCTTCATATTTCTCAATGAACTAGTCCATACTATCAGAATGAGTAAACATATGTGTCTGTATCCCACACCCGAGGAAGCAAAGACAGGTCTCTGCTGCCAAGATTTTTGCAGAGCTCCAGTCCCTGCCTTAAGTCCTCCCAGGCTCCTAAGAATGGCAGCCACCTTATGAGAGTCTTGATTGCACCCGAATAATTGCTTCAATTGCTGTAATTAGCAGAACAACAATCAGAAGAGAAGGCTGATCTACCAGCAGGCTTCCCAGGCAGAGGTTCCTGTCCTTGGCAGTCTCTTCCCCATCCCATTCTATGAGTGACTCACCTTC…
ATATCTAGGTCA	TAB3	TGTCAAAATGAGTTTCCTCAGTTGAGAATTCTTTGTTTAGCTCTGTACCCCATTTTTAATAGGGTTATTTGGCTCTCGGAGTCTAACTTCTTCAGTTCTTTTTATATATTGGATATTAGCCCTCTATCTGATGTACGATTGGTTAAGATCTTTTTGCAATTTGTCAGTTGCTGTTTTGTCCTCTTGACAGTATCCTTTGTCTTACAGAAGCTTTACAATTTTATGAGGTTTCATTTGTTGATTCTTGATCTTAGAGCATAAGCCATTGGTGTTCTGTTCAGTTATCTACAATATATATAGCACAGTAGCCTTCCCTATGTGCAGTATGAGAAAGTGACTTAGGACACCTGCCTCTTCTGAACACCTATACCTTCCAAAAAAAAAAAAAAAGTGGCTTTT…
ATATCTAGGTCA	AI593442	AAATATCTAGGTCATTGGCCATCCTTTACTGTGTGACTTTGGCAGTCAAAGGGCATCAGTCTGTGGTCTGAAGCAACTGTGCATTGTTCAGCCTGTACTGAACTGTTATCTTAAGTGGAATTCTTTTTCTTATTGATACATATGAAGATGGAACTGATACTTCCCTTCTCTTTGTAGTGCTGTGAATAGAACCCAAGGCCTTTGGCATCTTACACAAGTGCTTTAACATTGTGCTGCTCCCCAGGCCCCAGATGATTTGTGCTCAAATAAACGAAAGCAGAGATGGGGTGGGGGAAGAATATGGAGTGCCATGCATTTATGGCGTGAGCAGGAGGAAAATGAGAATTTGGAGTAGGGGTAGATGGGTACATAGGGTCAGAAGGAGAAATCTTTTTTTCT…
TAAAATAGGTCA	TXNL4A	ACTTTAGAGCATGATGCAATCTAGACTTGATAAACCAGCTAGGAAGGACTACATATAATTCCATTTATTGAAATGTCTAAAATAGGTCAATCTACAAGCAAAACATAGATTAGTGATTACCATAAGCTTCAGGGATAAGGAAATGGGAAACAATTACTTTTTCTTCTCAGAGTGACCTTTTCCCTAGAATTTGATTGTAGTCTCAGTTCCAGTTGTCTGACCCTCCCTGATGATATTTAGAGTATATCTACAGTATATGTTAATAAATATTTGTATTAAAGTATTTTAAATTTTTAAAGATTTATTTATTTATTATATGTAAATACACTGTAGCTGTCTTCAGACCCCTTTTCTTCTCTCTCTGTTCCTGCTTGATCTGGCCCTGTTCACTCCAGCCCA…
TAAAATAGGTCA	KNOP1	CTCTGTGAGCATTTTCTTGATTGTTCACTAATGTGGGCAATACAAGCCCTGGGAAGGTGGCCCTGGGTTATGTAAGAAAAGCTGGCTTAGTAATAGCCAGGGGAGCCAGCCAGTAACTAGTATTCTTCTGAGGTCAGTGCTTCAGGTTCCTGCTTTGAGTTCCTGTCTTGGTGTTCTTCAACAATGGACTAGAACCTGTAAACTGAAATAAACCCTTTCCTCCCCAAGTTGCCTTTGGTCAGTGTTATCACAGCAACAGAAAAATAACTAGGACAGTCATCTAGGTTGAAGTCACAGTGGCCTTGTATAAAATAGGTCATCTCTACCCCCATTGCTCAACAGCTATTATTTTGTAAGTGACATCAATTCCCTTGCTTTTCAGAGAGCACTAAAACCCTT…
TAAAATAGGTCA	LRRC58	GGAGATACACTGTTTACGTTGATATTGATCGTTTTCTTGTTATAGCTTCAAAAATAATACCATGTTCAACTTTTACAAGACAGTTTCTGTTCGACGATCTGCTTCCATCTAGCCTAAATTCAACAAACAGATATCGATAGCACAAATCTTTATTAAAATAGGTCATACTACAGCTCTTCAAGCAGTAGACTCTAAATTTTGTCAGTTTGCCCATTTCTTTGCTACAGCTCCATTTTCTACCCTCTTTCCTTCACTGTTTATTTAAAAAGGAGTTTCTGCCCCACTTAGGACTTTCTGCATAGCTTCAGATTCTATTATTGAGATCATCTTTCCCCTACTACCTGATGTTTACACAGGCTAGCTCTTTTTCTCAATCATGTTTTGTTTTTTTCCCTCGTT…
TAAAATAGGTCA	OLFR655	GGAGGAGGAGGAGGAGGAGGAGGAGGAGGAGGAGGAGGAGGAGGAGGAGGAGGAGGAGGAGGAGGAGGAGGAGGAGGAGAAGGGAGGGAAGGACGGAAGGAAGGAAGCAAGGTGTGCACAATGATAAAATGAGGCCATGTGAAACTTGTTTTGAACTTATGAGTTTATAGAACAAAACACTGCTTTGAACTTACTACTGACATACCTCTGTAACTCCCCTTTGTTTAACATTTTATCTATGAGGCAACTTTCTAAAACTTTTGCCTATAAAAAGGCCAAAGAATAGAAATAAGATGTTGGCTTGTGGGGAGCTCTGCCCCAACCATCCATCCTTCCAAATGTATGTGTATGGCATTTGGGGCTCAGTTCCATTCACCAAATGTATATATGTATATGCCT…
TAAAATAGGTCA	ZRANB1	TTTACAGTAGTAGTACAGATCGGAATTGACTCAGCACTGCTCAGACTCATAATATTGCTGGTTGTATTGGTACATGCCTACAATCACAGGCATTTAGGAAGCTGAAACAGAAGAACTACAAGTTTGAGGCTAGTCTGGGCTACATGTGGAGTCCCTAGCTCCAAAAAATAAGGAAACATGCATACACATGTACATGTGCATGTGCACACACATAACACATTATGCAGGAAATTTTCTCATGTTTAATTTGGCTGATCAGCCCAGTAAATTAGCTGTTTTTATTGCGTTGTTAAAGTAAAAGTCTAAATAGTATGTTATTAAAATAATTATAATTAAAATAGAATGGATTAAAATTAAAGCTTTCTAAAATACTTTTGAATATAGAAGGCTATAAGTGAA…
TAAAATAGGTCA	ZFP13	CAAGAGATGGAATTCAGGCAAGTAGGCCTTAGAAAGCCTGTCCCTCCCCCAGGTCTCCAGGACAAAAGGCCTATTAATATGCACCTCTGTAGGGGGTTGGCTGGGTGTGGGGCGAGAAAGCTCTTTAGTGAAATCTGGCCGGTCTAAATTTGTATGTAGGTACTGCTATAAAATCCACCTACACACTAGGGAGCTAGAGTGGTCCTCTGCAAGAAATAACCCCCTTTCTCTGCTAGCAGTCTAACTTGCTCAACTCTGTTAACTTGTTTTTTTTTTTTTTTTTTTTTTTTTTTTTAAGGCAGAGATCCCCTTCTGGTGCTAGGAACGCATGGCATCGTCACTTCTGGGACCCTCCCTCATGTCTCCAAGGCCACAAATGCATCATGCTGTGTGGCCTTG…
TAAATTAGGTCA	GM5346	AACACAAGGTCAATTATGTGCTGTTTAGAAACAAAGTGTTATAACATCTAAATGAGCAAGAGTTGGAAATCCAAACAGGGGCATGGGACAGAAGGAAGGATCATCGGGGAACTATGGCACATGCCTTTATTTCTGGAACTGGGGAGACAGAGGCAGGCAGATCTCTGAGTTTCAGGCCAACCTGGTCTACACAGTGAGGGTTATGACAGACAAGACAGAACATAGAAACTGTCTCAAAAGAACAAAAAGGAACAAACAAATAAGGAGATAAATAGTAACAAAATGAAGAAGTAAGAGTAGAAGGAGGAAGAGGAGGAGGAAGAGGAGGAGGTCTCAAGGAAGAATATCTTTATAAAATAAGCTTCCAGATGTACCCCACTTTCAACAGAAAACTTTGAA…
TAAATTAGGTCA	RPF2	CTACAAAATGAGTTTCAAGAGAGCCAAGAGTTTCAAGGAGGTCTGAAGAGACTTTGGGCCTCTTAGAACTGGAGATAGAGATGGCCATGAGCCATGTGGTGCTGGGATTGCAGTCCTGTCCTTCCTAAGAGCAGTGAGTCCTCCTAACTGCTGGGCCATCACCACTCTTGTCTTCTGCCCCATACTCACCCTCCTTTTTTCCTGAGACAGAGTTTTTATATGTAACCCAGACTAGCCTTAAATTCTCTAGCCTTCTGACCGCAGCAAGTGTTCTTGTGTTTTAAAGTCATCCTGTGAAGAATGCAATAAGTCAGATGACTTTTTTTTTGTACAACAGATATTATATATCTGGGTTTTGTGGTTTTTTTGTTTGTTTTGTTTAAATCACAGATGAGTTCC…
TAAATTAGGTCA	CYP2U1	TTCCTAGAAATGTGGGTCATATTCTCAGGTATTGGGGATTGGTTCTTTATGAACTGGGACATACAGGTATAAGTCAACTTTCTATCTGTCATACAGAGCTATTAATGAAAGTAAGAGAATAGTTAGGAAACATCATAAGCACAGTTACATCTCACACAAGAGAGGGCAGTTGTCAGTTTTTAAATTAGGTCAATGTTCAATCATCCCGAGAATTAGCTGCATGTATGCCCTGTGATGGTTCTAGGAGAGGTGAAAGGAGGAGCCCCTTTGAAAGATCTAAATCTCAGCTGAAGGCAGAATTTCAATGGTTAGAGAGTCCAGTTTTATTTGGACAAAGTTGTACAAGGATTGGAAGGGCTCTCTTAATTCCAACTGTGTTAGGAAAAAGGGGAGGGGGAT…
TAAATTAGGTCA	DTHD1	ATGGGGTCAGGTAAATTAGGTCAAATATTGAGTCAGATTTGGAGACAAAACCAAATGTTAACAAAGGCACTCCAAGGTGATGATCTCTGTAAGGGAGCTGGTGGAGCCACTTGGATAGCCACAGTGATCTTTTTGGGTCAAAGACTCAATGAAGCCCTTTATCAACTTTTGGAACACACTGCAGGGTCCCTTCGGTCTACCTGCCAACAGCTGTATATACTACTTGACAAGGATAATCAATGTATCTGGAGACAAGGCAAGTAGTCTCTTTTGTTTGCTTGGGCTTACGTGTTGTTTTAAAATACTCATTTTGGCAGCATGTAAGAAGGGCTATGTATAGAATACAGAGGGAATGTAGAATCTCTGTTTACAAGAAGCTAACATTATTACAGGGAAAGT…
TAAAGTAGGTCA	FAM83B	CCTCACCTCTGCCCTAAAGCTGAAGGCTGATGGTTGTACCAGGACCTTGCACATACTTCTGAGCTGGCTCTCCAGCAGTTGCTTTGAGACAAGGTCTTACTGTGCTGCCTCATTTGGCTTTAGATTCATGATCTTCCTGCTGTCTCTGCTTGAGTTCTGGAAATATAGACCTACATAAACACTGTTTGTTGTTGTTGTTTAATCCATAGTGTGATAACCTGTACACTTTCAAGACAGTTTCTCTGAACAATTCTGAACCCAGGTTTGGGAACAAGATCAGCACTAGTAAAATGACAAAGTGAAGCATCTCTGTCCCTCTCTTGTCTCCTTGTCTCTGTCTGTCTTTTTGTCTCGACTCTTTGTCTCTCTCTGTCTCTATCTCTCTTTGTGCCTGTCTCT…
TAAAGTAGGTCA	REG3G	ACTTTGTCAAATGTTCATGTTTCACCAATAATCTCATAGTTTTTATTTTTTCATTGACTTTTTCCATATAAGAATCTAAATGTATATTACATAGTGGGATTCACATATATTTCCCTCAAATATTGAATATTTTGTTATATTATTTTCTTAATTAATTGTTTGAATTCACAGTTTTTTATTTTAGTGGTTGCATCTATTTTGATACAATATTAAATATATTAATATCTAACTTTCTGGAAATTAATATACAAACAATAATTACAATTTCTCAAATTACTTTCCTCTTAGAAATCTTTATATATTCAGTTATTCTCAAAGCATCAATATTATTCACATCATTAGTGTTTATAGCACTAGACATTTACAGGCAGAAGCCTGGCATATCTGCTCTCTATCCAG…
TAAAGTAGGTCA	NELL2	TAAATAGATATTGCCTAGGTAATAAATCAGAAGATTTGCTGGTTCAAACATGAGAGATTTGTTATTGGATATTTCTCTAGGACTCTAAAGGGAATCTACTGTGCTAGACCAAGTTCATGCCAACACTGCTCTCTGGAAGAGAGGTTTTTGTTTGTTGTTTGCTTGCTTCCCTTTCCATACTAGAGTTTGCTGCAACTCTTTGGTTCATCGATCTTCTTATACTGCTTCACTCGGATCCACCCTCTAATTCCTCCTTTTCCACAGGTAGGAGTGTTGTGAGGATACTGGGCATGTGCCTCTACTCACATCCCTCTTGTTTCTCTTCCAACCATAATTTAAATAGCACTATTCATTGATACACATTTTATGTAGCCATTGCTGATATTATATTGATATTAT…
TAAACTAGGTCA	SERF1	GTGTTTTATAGATGTATTTATTTTTATATGTATGAGTAAGTTTACATGCATGCATGTGCACCATGCACGTGCCTGGCAGTGGGGGCCTTAGGACGATGAGAAGACAGCATCAGATTCCCCTGTACTGATGTTATAGATGGTTGTGAGCCACTCTGTAGGTGCTGAATAACAATTGCTCCTTACTGCTGAGTCATCTCTCCAGCTCTTGCAACAAAGTAACTTTTACTTTTACTTAAATACATCACAAGACAGGTGTTACACAAGTTTGTGAAGTAAGTTGTTAGTGTCACCAGTAATTTTAAAATTCTACAATTTGGAGGCTGGTGACATGGTTCAGCAGTTAAGCACTTGCATTCCATCATGAGGACCAGAATTTGCATCCCAGTGACCATGGCAGCT…
TAAACTAGGTCA	UCK2	TCTGGAAGGTCCATTTCAGCTATTTAGGGAGTAACAGGGTCAGCCTGGGTTACATAAGATCCTATCTCAAAAGAACAAAACAAAGAGTGCTGTCTTCTCCCCCCAAGTCCCAAGATTTCTCTGTGCAGCCTTGACTGTCCTGGAACTCAGAGATTTGCCTGCCTCGGCTTCCTAAGTGTTGGGGTTAAAGGCATCTGCCAACAATACCCAGCTAAATCCTTGGTGTTTTTCCACTAAAGAATTGGAAGTTTCTTATTTCCTTTTTGTTTTTTGAAGTCAGTAAGAGAGAAGATGCACTATATCACGTTGGACTGATTCGTTACTCTTTAACGATGTTTTCAAAAACAAGAAAGTGTGTTAGACTTAAAATTTTTTATTTCTTTTTAAACTTAAAAATTG…
TAAACTAGGTCA	NCK1	ATCTGCAGTGCCTATTTTAGCACCTTCCATACAAGGTAGACTCTTTCCTATAACAGCATAACTATACTAAATCCAGAAGTTAAGTTTATTTAGTAGGGCCCACTAATGTTTACACTTCAATATCAAGTCTGTGATAACTTCTTGATAGCAGATAGGTAGGATTTTCTTCCTCCTAAACATTACTGTATGATAGGGACACTAAACTAGGTCATTCTAACTATATAAGCTGTCAATAGCTTACTGGGAAAGGTCTTAAGATATGGAGGATTCTTATTTCCTTTATTACCCCAAATATCCTCCTTTGGAGTTAATGGGGGTCAGCTGCCTGTATGTTTTTGCTTTTGAGATAGCATCTCTCTATGTAGCCTTGACTGTCCTAGGATTTGCTACATAAACCAG…
TAAACTAGGTCA	CDS2	TTTGTCTCTATGTGCATCTGTGCACTATGTGTGTAGCTGGTGCCCTCAGAGGCTAGACGAGGAGGTTGAATCCCCTAGGACTGTAGTCTCAGACAGTTACGGGCTCCCATGTGTGGCTGAGAATTTAGCTCAGGTCCTCTGGAAGAACAGCCAGCTCTCCTAGTCACTGAGCCATCTCTCCAGTCCTGTATTATTTTTAAAGATAATATTTTATTTTATTTTTTGTATGCATGTGACTGTATGAGTTACGTGTACACGTGTACCATGTAATTGCAGACGATCCTAGAGGCCAGAGGAGGGACTTGAGTCCCTTGGAACCAGAATTATGGGCAGTTCGTCCTGTATGGGTGCTGAGAACCAAACCTCCTTCCTCTGCAAGAGCAATAAGTGCGCCTAACC…
TAATATAGGTCA	TMC1	AACAGCTTCTCTTGACAATATGGCAAAGCTTTTGGGGTATAGTCTTCATGGCACAGCGAATGTCCAGCTTAATTGCACGTTGCTGGCTGTTTCCAAAGTAGTTGAACTCATGTATATTCCCCAGTCAAAATATATAAAAGATCCGGTTTAATGCCATTCCTTAATTTTTAGCATCACCAAACATTGATTTCACCAAAATAGGTAAGAACTAAAACCCCTTTTTGTAGTCATTATTTCTAAGTCATCATGGTTTCTATTACCTAAGCCTGAGTTGGGGCTCTTTTCTTGTATTGGCTACAAATCTCTCTGCATATAAAGTTACCTAGGATTTTGCTCCTTAAGGGACTTTGGGTTACATTAAAACTTTACCTTACAAAGCATCTCTTCTAAAAAGCCTTA…
TAATATAGGTCA	GPX5	ATGTAATTTTTTTTTAAAGTGCTTTTTTTAAAAGAGTATCTCACATTGCTGGTGACGCACTCCTGTAAGCTCAGAATTTGAGAAGTGGAAACAGAAAGAGTTCAAGGTCATCCTTGGGTACAGAAAAACTTAATTCAACCTGGACTACACAAGCTCTTGTCTCAAAAATAAAAAAAAAAAAAGATGTTCAATATCCTTAGGCATTAGAGAAACAAAAATAGACACTATCATAAGATTCCAGTTCATCTCAAACAAAGGTCTGACACCAGCAATGCCAGCAAAGATGGGGGAAAGAGGACGTCTGATTGGCCCGTTGTGAAGTAACCTAGTGCAGCCACTATGAAACTCAGGATGGAGGATTCTCAAAATCGAAAATCCTTGAAGAACCAAGCTCTACCT…
TAATATAGGTCA	PSMA1	TTATAACTAACATATATTTATTGTAATTATAACTATCTTCCCTTTGACCTCACATGTTATAAATTCATCAAACACACAAAAGGTGTACACTAGAATAGTCATATTACTTTAATAACAGCAAAAACCTGCTAAGATCTCACCGATACTAGATTATTATATTTCCACATGATAGACTTCCATGCAACTACTAAAATTAATATAGGTCATTACCTACAGGCATGGTAAATTGGCTAAAACTTTTTAAGTGTATTAGTAAGAGACAGTTTAGTATAATCTTATCTTAAAACATGTATTTGTGTGAGGCACATGACTATAGAAAAGAATTGTGAAGATTTTTATAACATCTTCTAAAAGAAATCTCAAAAGTAGATGGGCTAATTTGGGTGCTTTAAACTATTT…
TAATATAGGTCA	TLR13	CTTGAAACATTGCCATGAGACAGAGGTTGAAACACTGGAAATGGCTCTAGTCTTTTGGAACTTCATAGCCTAACCCCAGTGATATACCTCCTCCAACAAGGCCACACCTTCAAATTCTTCACAAACAGTTCCACTAACTGAGGACTACATATTCAAACACATGAGCTTATGTGAGATTATTCCCATTCAAACCACCAGAGTACACTAGAGGAGGACCATCTTGGATTATGCATACAGACGGACGGATAACAGTGATGCTAGATTGATTGGACCTTAGTGGACCAGTGGGAGTAGCAAGTTAGAAGCTTCTTAATATAGGTCATAGGCAGAATAGGATGTGATCCGATGACAGCATTTTAAAGTCAGTAGTGTTTTTTTTTTCCAAATTAAAAAATTATA…
TAATTTAGGTCA	USP36	CAGGACAGCCAAGGCTACATATGAAAACCCAGTCTCAAGAAAACTAAAACAAAAGGAAGGAAGGGAGGGAGGGAGGAAGGAAAGAAAGAAGAAAAGAAAGAAAGAATCCTTACAATATCTTTGCTGAATGAATCTGCCATCTGCCCAAATGGTCAGAGTTAAGTTTTCCATCTCTATTTAAATTATTCAATATGTAATCTGGGATCTGGACCTAAAAGAGATTTACAAGTGTCAAGTATGCACAATGCACAAGCCTACCTTGTCTATGAGTTAATAAGACCTTCTTCTGTTTGAGGCTGGCTCTTCCCTGGGCATTGGCCACATCCAGTTGCATGTAAAAGTATGTTCTTTACAGATCTCGAAGTGTGCAGAGTGATTTCTCACTGAGAAGGGATTACA…
TAATTTAGGTCA	PASK	AACAAAAGACCTCTAGCACGACTCCTTCAAGTCTCTCTAAGAGCGTTCCTTGTTGGCTCTTCTCAACCCCCATTGCATGACTGCTAATTTAGGTCACCTTTCCATACTCCTTTGCTTCTGACTGGTTTTCCTTTCTCCAGAATGATACTGGTCCTCCCCACTGGACCCCAGTCTGGATGACATCTAGTGAGTTTTCAGGGCCCATCTCAGGGCAGCCCCACTGCTCTCAAACTCACTGGTCTTTTCTTCCACATCTCTGCCCCTTGCTCTGCAACCTTCTTCCCTAGTACTCCTCCCAGAAAAGTGAGTGACCTTCCAAAAGTGAATAATCCTCACCAAAATAGTGGAGTCTTTCAAAGACATTTAAGATTTGCCTAATGCTACAATGGGTAGGGTTAA…
TAATTTAGGTCA	FOXJ3	GATCTGAGAGGCTGGGAAGGCTAGTGTTAATTATGTTCAACTGAGGAGCCACTTGATTGACCAGCCAACCAGGTAATTCTAATTCTCTCTATGAATCTGCGGTAGTCTACCCTTCCCCAGGAAGACTGGCAAGGGGGGTGGTGGGGGTATCCTCTTTGGGACTATGTTCTCCTTGTCATGATGTTATGTAATCAGTTTACTTATGTCTCACTAGACTATGAGTTCTTTGTTTTTGAGACAGAGTCCATGTGGCCCAGGGTGGCCTCAAACTTATCATTCTCTTGCCACAGTTTTCTTAGAGCTGAAGTTATGAGCATGCATCTAGATGAATTATTTTTCTAACTATTTATTGTGGTGTGTGTGTGTACACGTGTATAGCGCACTTACCACAGCATGTGT…
TAATGTAGGTCA	MYCN	AGGTCATCCTCCTCAATAAAAATAGAGTTCAAGGTCATCTTGGACTATATGAGACCTCGGCTCAAAAAACAAACAGAAACACCTCTCCTCCCCCCCCCCCCAAAGCAACAACAAAAAGAAAAGGTTCTGGGAGCCACACCTATCTCTCCCCCACTGTGCCACTAATAAACAAAACTAACCTGCCAGATCTGGCTGTCTAAAAGGGTTCCTTTCAATGGAGCCTACCTCCAGCGGCATCCAGGAACACTTACCATACAGCCCCTGCTGTGTATGTATAATTACAATCTGAGGCAAAGTTTTCAGAGAGCCAGCATCTTGAGGGAGAATTCAGCGGGAGGTCTCGGTTTGGAAGAGGCCAGGGGTGTGAAAATGAGGGTGTTAAAGGCTTTTGCAAAGGTA…
TAATGTAGGTCA	PDGFRL	AGCAAATACAAACCCATTACCTCCATTTGTCTTTTAATGTAGGTCAAAGTAGAGAAGTATTCAAAAACACTGTCCTGCCATTCGAAGCTTTCTAGTAGTAGCTTATAGACACTATGTCAAAACTTTCAGATTTCTTTTCGATGCACTTAAGACAGGAGCAGCCAACTGGAAGACAAAGGCCATCCAGGCAAACTCAAGGCTACCTGTTGTTCCAAATCAAAGAGAAACTGTCATGGTTCGGGGTTCTATTATTCTCTAATCAGTGATTCTCCAAGATGCCAGAGTCTTCCCCAAACTGCTCATGTGTAAGCACCAAGAGTTTCACAGCCCAAGAAAAGTCAGGCTTGCACGACAAATGTTTCTGAAGTGGCTTACATTGACATGAGGGTATGTATATAA…
TAATGTAGGTCA	RASGRP2	AGAGGGGCGGCCCATAGGCGGTGTCTGGGACTCAGTCCCTTTTCCGGTGTCGCCCTCCACGCCTCTCTTCCCAGCGCTGTGTCCATACTAGGTCAGCGGCCAGCTTAGTTGGTCGGGGGCGGGGCGTCTGTCTGGGTGGGGCCCACCGGGTTAGGGAGTCGGTACTCGGGCCGAATCCTCCCGGACTACGGAGCTTTCCCCGCTGTCTGGGGGAGGGTCTAGAGGAGGCTTGGCGCCTTCTTGGCTCCGCCCCTAGCCCCGCCCCACTGCGGCGTTTTAGGGTCTCTTAGCAGGTGGCTAAAATAAATTCAAAACCAGGGGAGTGTTAGGGCTTAGGGCATTCGCAGATCGTTTAGGCGAGAACAGTGGTATATTCCCGGTTCTGGAGAAACTGAGGTA…
TAATCTAGGTCA	KIF5B	AACAAAGTAAAAAAAATCTCAGTATCCTGGGCTAATAATAGACATAGAACAGATACAAACAGAGCAGGAAAGGATCTTTCTCTCAAGGACATGCTATGTTCAAAAAGCATCATGGCCAATTCCTCTTCTTCTTCTTTTTTTTTTTTTTTAAAGATTTATTTATTTATTTATTTATTTTATGTAAGTACACTGTAGCTGTCTTCAGACACACCAGAAGAGGGCATCAGATCTCCTTACGGATGGTTGTGAGCCACCATGTGGTTGCTGGGATTTGAACTCCGGACCTTTGGAGGAACAGTCGGGTGCTCTTACCCACTGAGCCATCTCACCAGCCCGATTCTCTACTTCTTACTGAAAATTTTTGTTCTCTAAAATCATGGACTACCCAAAACCGTGGTT…
TAATCTAGGTCA	GM5464	TCTTGATCGTGCACGAAAACAGCAAATCGTGAGGTTTGCTGGAAATCTCCCCACCCCCACTGCTCAGATGCCATCCTTCAGCGCGATGAACATTTAACATGCATCCGGTGTGTCAGCCCTTTGGGATCTGGTACCGAGGATTTGCGCGCGAGGGTTGGGGGGTGGGGTGCCTTGAGAAAAGGCTAGTACCCACCCTCGCCTAAAAACAACTCAGCCCAAGCTAGAAACCTCAGGCACACGCCCCCTCCTCTGGGCAACAGTTCCTACTGCAGATGGGTGTGTCCTTGTGCACCAAGGAAAAAGAGGCCGAGGTCCCAGGGTCCCAGAGACAAGCAGAGCAAAATCTCATCCTCAAATCCCGCCTTAAAACTCATCTTCCCTATTTGAGATGCCTTCGCA…
TTAAATAGGTCA	CCL17	AGGACCTGAAATAGTCAGCATCCTGCAGGGCAGAGAGGATGCCTGGACTTTCTCCTCTTGATCTCAGGAGTGTCCCTGGGACTGATGGGTTTATACTCTGAGCACTGTTCCCAGGAGACTGGTCTCAACAGATAACGGCTGCTGTTCTTACCCTCACTCCCCCACCCTCACCCCTGAGACAGGGTTTCTCTATGTAACCCCAGCTGTCCCGGAACTCACTCTGTAGACCAGACTGGCCTCGAACTCAGAAAAACTCAGAAAAAACTTCCTCTGTCTCCCAAGTGCTGGGATTAAAGGCGTGCACCACCACCGCCCGGCTAGGATTTCTTGAACCCAGGATTTTGAGAGTAGCCTGGGCAAAAGGGCAACATAACAGGTTCAAACTCACAGAGCTCCACC…
TTAAATAGGTCA	CFI	ACGTTTATTTATCCTCTGAAAAGTCCCCAGAATTCCAAATGTCACAAAATTCCACCCCTGCAGATGTATTTGAGATACTGGTGTGTCTTTTGGGCTTGCAGGCCTCGTTAATACCAGGCCTAATAATCCTTTGGCTTCAAAGGATCTCAGAGTATTCGTATCTTCCAACAAGAAAGCCTATGTAACAACCCACCTGCCAAGGGTACTCTCAGCAAAAGAGGTGCAGAAGTTAGCCTGTGCCCATGTATTATACCACGTATTGCATACCATGGTCCCCAGAAGATAGTATAGCATTGCAGGGTTTGCTGAATGCTGAGCCAACGTGAGAGTTAACGGCCCTCCGAGAGGACTACTGCTATCCTCTAGGGATTCATGTGTACATTTAACCACAGCCTCATA…
TTAAATAGGTCA	OLFR1065	TAGTTGTTTCTTCCATCCATAGTGATTACAAAGTCATCAAGAATCAATTGAAACAGAGCTTGCAATCCAGTGTAACTCTTGACACAGGGGAGACAATGCCTTAAATAGGTCAAATGAACAACAAGAAGCTTGACCTAATTAGCTATCTACTTATCATTTCAGGTCAGTAAAAGAGTTCAGTACTGTCCATTGGTATGTATACTAACAACTGTGAGCACAACCACTTTATGGTAAGTTTAACCCCTAATTAAAAATTGAAAAAAAAAATTTTATACATGTGACTCTTGAAGGCTATTTGGGGCAGTATACATGTAATACAGACTAAAATCCTGCTTCCTTTATCCATGTACAGGCACACCTGTTTGGGACACATAATAGAGTTTTCAATGACGTATTTGC…
TTAAATAGGTCA	QSOX2	AGTTTAAGGAACTACTTTTCCTGTAAATGAGTTCCTTGTGAAATTCCTAGAAACCTGCAGGTTTAGATCGAAAAGACACAAACATGGCTTGCTGCTACTTTAACATCCTTATTTTAAAATGTTGTCTCTGTGTCAGCAAATGTTAACTGCATTGGAATTCTTGACTATCAGCTAGAGACAAGCGTCAGCCAATCTCCAGACTCTCTCATATCCCCTGAAGTTTCCTTATCCATCCTGCCTCAGACTTTCTTGCCTTCTGTGTAGAGTTGGGACCTGAAGATCAAGCTCTCCCATCCCAGGCTGGCCTTGTCCAGATCCTTTCCACATACAAACTGAGGGTCAAGAAGCCAGTCCTGCTGGGCATGGTGGCACACGCCTTTAATCCCAGCACTCAGGAGG…
TTAAATAGGTCA	BC026585	CCGTTGCTATGGATCAAGCTCAGGGCCTTACAGTCTAGGTTGGTGCTCTACTCTGGAGTTACACTACAGGCTTAAGGATGACCATTTGGTGGTGACATGGATTTCTCCACTATTCCTATCTTTCCTTTTTTTCACATTGCTGGAGATTGAACCCAGGGCCTCTAGTTTGCCAGGGTGAGCACCATAGCACTGAGCTACATCTCCAGGTCCCAAGTTCATCTTACATGCTTGGTTTATATGCCGTTTACAGAGTGCTTTCCTGCCTGTCTCATTGGAGCCATGGGTTTTTTAAAAGAAATCATCTCCCATTGTAGACATTGCTTCCCTTCGGTTGTTTGTATGTGGAGCTGAAAATTCCCAACGGGTACGATTATGATGACAGCGCCTACTGCACACCTG…
TTAATTAGGTCA	ARNTL	GGACATGGGTAAAAATCCTGAGTCTGGGCCTAGTTGAGAGCCTTGCACCATTTTTTGGTAACTGGCCTGATGTGAGCCTTTAGCGTGGAAGCCACATTTAGAACATGACTGACACTTTATTTGTAGAATGGGGTAAGAACTGCTTTCTGCACAGGGTGGTTGTCAGGATACAGGGGTTGAAAAAAAAGGAGGGAAAGCTTTTAGCACATGCCCGGCACACAACACGGTAGAGAGATATTGTGGGATGCATCAGCCAGCATCTTCAGGTTACTGGTACTTAGCTAGCTATTAGTCCATTTAATTAGGTCAGCATCCAGCCCACATTTCCATCTTGTAAGTAATATCTTTTCTAATGCTGTATTAAAGTTCCATCTACACAGAGAGATTCCTTCACAGAAC…
TTAATTAGGTCA	OLFR1240	GTGATGGTGTGGAGCCACAGCATATTAAAGGAGAGAATTTCCTGTTAGAATACCTCAAGAGATTCTGAAACCTCAGTTAGGCCAAAGCTGGAAATTACACATTTCATATTTATCACTTGAAATGTCAATTTTTTGTGTCTATCCATCACTGCTTATAGAAGTTCTGGAATGCCTTAATTTGTTGAGATGAGAGAATGGAGAAAAGGAGTCATGGTCTTAAGTAGTAAAAATTTTAGGGTGGCTTTTGGAATGAGAAAATGACTGAAGAGATCTGATCATATTGATGAAAAAATCTTGTGTCAGTTTTTAAACAGGATACTTTTCAGATTTTTCTTTGTTAGGGCAAAGCATTAACAGCTAAGTTCATTGATATTACTATTAACCCTTACAATAAGATTC…
TTAATTAGGTCA	CRYGD	TACACTAACTACACAGGTTACTGACAGTGTGTATAGCAAAACCCTAGCCTGAGCTATTCTCTTCTTGTATCACTTTTTAAAATTTTACTTCAATAACTAGGGGCTGACCACAGGTCACTTTCTGGATGAGACATTTATCAAGGCAAGGGTGTACTCCTCTCCTGTTTCCCTTTCAGTGACAGCCCCAGTCCTCCCAGACGGCTTGGAAAGAGTTCTGCGTTTTAAGGATCTCATACCTGGCACACACTCACCTCACATACTACGTTTAACATGTGGGCATTGAGTCTAACATGACCTTGTTGTTAATGGAACTTTCTGCCAGCATTTAAACAGAGCCACACTTTGACCCAACCAATAGTTTTTCTGCTCTATAGGAAGTCTGGGGCATTGCCCTGGTTG…
TTAAGTAGGTCA	TMEM216	TTCAATTCCCAGCAACCATATGGTGGCTCACAACCATCTACAATGAAGTCTGGTGCCCTCTTCTGGCACAGTGACACATACGTAGGCAAAACAATGTACATAATAAATTAATAAATTGGGTGTTGGAGAAATGGCTCAGTGGGTAAGAGCACTGACTGCTCTTCGAAGGTCCTGAGTTCAAATCCCAGCAACATGGTGGCTCACAACCATCTGTAATGAGATCTGGCGCCCTCTTCTGGAGTGTCTGAAGACAGCTACAGTGTACTTACATATAATAAATAAATAAATCTTTAAAAAAATAAATCTTAAAAAAAAATAAAAAGAAAGAAAGAAAGAAAGAAAGAAAGAAAGAAAGAAAGAGAGAAAGAAAGAAGCCATGAATTTGAAAGAGCAAAGAGA…
TTAAGTAGGTCA	RGS22	ATTTATTTATGTGTATGTGCCTGATCGTGTATACTACATCCATGCAGGAAGAGGTGGTGGGACCACTGGAGTTGGAGTTCTCAGCCACCATGCAGGTTCTGGACTTGAACCCTCTAGTGCTCTCGACTGCCCAGCCATTGCTCCCGCCCCTCAGCTCTCCTCCTAAATATAGATGTGAGACCTGGAAGCCGTGCTGCCTGGCCACCATCAGATCAGCTAGTACCTGCTTGGAGCTGAGCTGTTTACATCCTCTGCACAGCAGCAGCCAAAGTGAGCAGCTGAAGCTGCAGCCCACGAGGACCATCTCCCTTCACTTCTGTTCCCTCCCACTGCTCTCCCTTGGCTTCATTTGGCTTTCGGATTTTGTCTGGCAAGGGCAACAAACACTTCACTTAGGTC…
TTAAGTAGGTCA	1700042G07RIK	TTGTCTGTTTGCTCTAAGTTGTTTTTGTCTGCTTATTTGGTTGGGTTGGGATTTTTGTGATTGTAGGTCCCACATAGGCCATCCACTGACTCTATGAAGCTAAAGATGACCTCAAACTCTTGAAGCTGTTGGCTCCCACCTCCACATGGGTTTTAGGTGGGATTATAGGTGTATATTGCCACCATTTTAGACTTTCTTTTTAATCCATATTTTCTTTTTTTTTTCTTTTCTTTTTTTTTTCTAAACAGGGTTTCTCTGTGTAGCCCTGGCTGTCCTGGAACTCACTCTGTAGACCAGGCTGGCCTGGAACTCAGAAATCCGCCTGCCTCTGCCTCCTGAGTAGGCGTGTGCCACCACGTCCGGCTAATCCATATTTTAAATACAGGGAAAAAAACAGAA…
TTAACTAGGTCA	PRR13	ATTTATTAGAATGATTTACAGGCTGCAACCCAGCAAATCCAACAATGACTGGCTGTAAGCAGGAAGTCCAACAGTCCAGTACAGTCCACGTGCTTGGATGTCTTCAGTACATGGTGGACTCCCAAAGAACTAGGCTTTAATGCCGGTAAAGAAATGGACTTTCCTTTCCAGGAGAGAACAAACTGGCCAAGAGCAAAGTGTCCTTCTTCAGTGTCCTTATCTAGGTTTCCAGCAGATGGTATGGCCCAGGTTAGAGGTGTGTCTTCCCACTTCAAAATCTAGATTAAGTAATCTATTCACCTACTTCAGGTTAAGAAGAAAAAAAAAAAGGTGTGTCCCGACAACCAAGAATAGTTATCACACCTAATAAAAATTGTTGTAAATATTTGTAAAAGTTTG…
TTAACTAGGTCA	NMU	CTGTTGCTGGAAGTCTTAGTGTAACCGTTTGAAAGACTATTTACAATAGAGTTTAACTAGGTCATCCCCTTTGACTTAGTAACTCCGCCCCTAGGTATACACCTCAGAACACTCTCACACACGTGCAGCAGGAACACATTTGAGAGCACTCAGAGCAGCCCAGCTCAAGTCAAGCATGCATTTCCTTTGACATTCCTGGCACTGGGGGGAGGTGGGGTGTGGTGAAGACAGCACTGGGTGGTCATGGGAAACTCATACCATACTGGCTGCTGAGACCTGGGATCTCTCAGAGACCTCTGGGAGACATGAGGCACAACGTTCCTGTCTCCTGACCCCCTAACCCATCCCTAGGTCCCTTAGATACAATGTATCAATCGCATCAATCCATTTATTGCTTTG…
TTATTTAGGTCA	CTNND1	GGGTGTCAGATTTCGTTATGGATGGTTGTGAGCCACCATGTGGTTGCTGGGATTTGAACTTGGGACCTTCGGAAGAGCAGTCGGCGCTCTTAACCACTGAGCCATCTCACCAGCCCCGTGTATTTTTATTCTGACAACAGATTTGTATGTGTGACATATGATGTACAGGCACAGAGGCTAGAGAAGAACATCCAGTGTTCTGCACTATCACTCTCTGACTTACTGTTTTAAGCTTGGACCTGGGTTGGTGACCAGTAAACTGCAGTGACCCTCTGGACTCCCCCTCCTATCCATAGGCATTCATATAGCCATGTCTGGCTCTTTACATTGGTGCTGTAATCTGAACCAGGCCCTCATGGTTGAGCAGCAAGTGGGCAGTCTCCACTGAGCTGTCTCTCC…
TTATTTAGGTCA	OLFR1178	AAAATTCTTCATTTTTAAAGAACTGAGTTCTTCAGAATTTTGTCTATTTTCCTGTTTGCTTTCTATTATTGTTCTGATAAAACACTCTTTAGATATACGCTGTGTTTTTAACTTCACTGAAATGGAAATTAATTTTAAACTCAGCAGCACTGGTACTATACACAATTAGTTTTACAAAGTTCTCCTTTGCATAGAATGTTTAGTGAATTTCTTGTGTTATCTAGCAGACTGATTGAAAGTTTGCTTCTAGATTATTCCCTATTATATCAATGACGTCTAAAAGTCTACAATTTGAAAGCGATTATGCATCCTAACTCAAATGTGATTGTGTGGATAAAACAGTGTCACAGTGTATATGAAGCCTGAGTTCTATCCTTTGTATCACCAAAACAATGTTAG…
TTATGTAGGTCA	9130023H24RIK	CCTACAGCGAATCTCTGCCTGGCCCACTCCCACAGCCTCTCACCAGCAGAGTGGATGTCCCTGCAGCTCTCAGGCTCCATGGCTAAGTTCCCCAGGGCACGCGCTGTCCGGTTCTGGATGCTGTCTGTCTTCACACACTGAAGAATGGTCACTGCAAGGACAGTTTGTCTGCTTGAGGGCTCTACTGTTTGTTTGTTTCTAATCAACCAAAGCAAGAATGTGGCAAACGTTTGGGGATATAAGTCAGAGGCAGAGTACTTGTCTAGCTTGTACCAAACCCTGAGCCAAGCCCCAACATCTCAAGGAGAGAGTGGGGAGGGAGGGAGAGGAAAGAGAGGTGAGGGTTAGAGAAGGTCTTCAGAAGATGCTAAAAGAGGAGCAAGAGCTGGAGGACTGACT…
TTATGTAGGTCA	GAS2	AGACTGGCATGCTGCATAATTTAAAGCTTAGAAATGGGAAGGCTGGACCATGGGGAGGTGTGAGTGTGTGTGATTGGGCTGCTTCACTGCCCTCAAAAGCCTCCTTTTATTTCTTTAGCATTTCTCCTCAAGTCAGCAAAAACATCTCAACTCCCTATTTATAATGGAAGTAATGAATAATGAGACCTATTTTTATCTAAGGGAAGATAAAATATAAGTAAGCTTTTTAAAGTCCAAGGTGGTAAACTCTTTGAACTCCCGGGATATCTCCTGGAAAACATATTTTAAGTCTTTGGATGATGATGATGATGTTTTGACGGTACAAAATTACTAAGAATATAAAGGTTTTTGTAAAGTGCGCAGGTTCAGAAATTCAAAATGCCTTGTGGAGGAGAGTTC…
TTATGTAGGTCA	FSBP	GCACCATAAGGAACTACTAACAAAGCAGCAAGTGAAGTGATTACTCCCAAGTTAGTTGTTAAAAAGGGCTTGTCATAATGACCAAAATACTTGAGCCCACTTCCTCGTCCAAGCCCAAAATCTTGCCTGAAGCCTAGTTCCACCCTAAGACTAAAATTCCTGCCTTAACCTACTCCCCTTTTACAGCCTAAAGTTAGATTCTTGTGGAAATTTACTTCCTTATTATGCCCTAGTATCAGATTCCTGCCTGAAGCCCGTTTCCTTGTCCTTGGCCAATGTCAGACTCCTGCCAAGCGGTACCCCAAAAGGATTTCCACATGTTCGTTTTACTTTTTGAAGAGATAATACATTTAAAGCTTGCAGCATTTTGCTAGGCTCATTGATCCTGTTTGTACATGT…
TTATGTAGGTCA	OLFR862	CAAACTAAAAATGTTTGAAAATACTTGCAAATTTCTAACTATATCTCAAAACTTCTGCTTATATCACGTGAAGTTGAGGAAGCTGATTAAGTTGTTTGTATAGAGCTTAAATTTTAATTAATTAAACTAATTTATGTAAATTATTTATATATTAGCTAAAAATTTACTTTTAATTGAGGTAATTAGAGCATCATTTTTATCTCATGTGTTTTGTGTTTCCAGTGTGATATCAGACAAATCATTACTACTACTATAGTTAAGGTTTCCCATCTAAGCTTGCTCCAGATGTTATAACTGTCAGTAGATTTGATAATCATGATAACCACCTTGTGATTTGAACATATGACAGATGGAGTTAAATACAGTCATATATTACAAATGGAAAGAACCATTTCATTC…
TTATCTAGGTCA	PLB1	GAGACTGGAGCTTGCCCAGTGAGCCCCAGAAGTCCTCCTGTCTCTACCTCTTCAGCTCGGGGCTGTTCAGAGCATGCTACCACTCCTGGCTTTGTTTTAAAAACACAGGCTCTGGCAGGTCAGAGCCTGCTTGCATGGTAAGCACTTTACAAAGAGTCAGCTACCTACTGGACGCTGCTTTGCTTTTCTTGATTTAAAAGAAAGAAGGAAAGAAAGAAAGAAAGAAGGGAGGGAGGGAGGGAGGGAGGGAGGGAGGGAGGAAGGAAGGAAGGAAGGAAGGAAGGGAGGGAGGGAGGAAGGATCATTTTTTCAGGCAGGTTTTGATCTTGTTTTAGAGAAACCCTGGTGTCTTAGTCAGGGTTTGTATCCCTGGACAAAACATCACAACCAAGAAGCAAG…
